# Supplementary material for: Watch out where you sleep: nocturnal sleeping behaviour of Bay Island lizards
Source: PeerJ. 2016 Apr 25;4:e1856. doi: 10.7717/peerj.1856 (PMC4860295; doi:10.7717/peerj.1856)
Supplement: Supplemental Information 1 — This file contains details of the variables used to collect data on sleeping behaviour of Coryphophylax lizards in Andaman Islands. [file peerj-04-1856-s001.txt]

Key to data
We walked 53 trails in three islands of the Andaman archipelago: South Andaman, Little Andaman and Rutland, with a total effort of 313.23 man hours.
Variables Recorded
Island	Name of the island. Three islands were sampled: South Andaman, Rutland, & Little Andaman
Site	Names of sites within islands.
Weather	Dry weather (no rains) or wet weather (rains)
Moon	Lunar phase during sampling occasion
Species	Species of lizards: C. subristatus = Coryphophylax subcristatus, C. brevicaudus = Coryphophylax brevicaudus
Sex	Sex of the lizard; not recorded in case of C. brevicaudus due to low external sexual dimorphism in this species
Age	Age of lizards; classified as Adult, Sbad (subadult), and Juvenile
Weight (g)	Body weight of lizards in grams
Snout-vent length (in cm)	Distance from tip of snout to cloaca in centimeters
Tail length (in cm)	Distance from cloaca to tip of tail in centimeters
Perch	Perch used by lizards for sleeping, classified as: fallen branch, seedling, sapling, trees, and vines/lianas/climbers
Substrate	Part of the plant used by the lizards for roosting (branch, buttress, fallen branch, leaf, leaf-branch (in case of palms), trunk, & trunk-leaf).
Perch height (in cm)	Vertical distance of the perch from ground level
Leaf length (in cm)	Length of the leaf along the mid vein on its long axis.
Leaf width (in cm)	Maximum width of the leaf perpendicular to its length
GBH (cm)	Girth of the perch plant at breast height (at 1.37 m above ground level)
Branch circumference (in cm)	Circumference of the perch branch in centimeters (at the base of the petiole, in case the substrate was a leaf)
Distance to main trunk (cm)	Non linear distance of the perch position of the lizard to the main trunk of the plant.
Orientation	Orientation of the perching substrate with respect to the ground (horizontal, vertical or angular)
Head direction	Head direction of sleeping lizards (inward, outward or perpendicular) of the lizards. The head direction in case the substrate was a branch, was determined with respect to the trunk (e.g. inward if head towards the trunk), in case of leaf with respect to the petiole (e.g. outward if away from the petiole and perpendicular if perpendicular to leaf axis) and in case of trunk with respect to the pla…
Water	Presence of water body within a 10 m radius
Distance_same	Distance to the nearest perch on the same plant.
Distance_different	Distance to the nearest perch on a different plant.
Temperature (Degree Celcius)	Air temperature at the perch position.
Wind speed (km per hour)	Wind speed measured in km/hr at the perch position of the lizard
Humidity (%)	Humidity at the perch position of the lizard (in percentage)
