# Supplementary material for: Watch out where you sleep: nocturnal sleeping behaviour of Bay Island lizards
Source: PeerJ. 2016 Apr 25;4:e1856. doi: 10.7717/peerj.1856 (PMC4860295; doi:10.7717/peerj.1856)
Supplement: Supplemental Information 2 — Raw data on sleeping behaviour of Coryphophylax lizards from Andaman Islands used to obtain results in the study. [file peerj-04-1856-s002.txt]

Island	Site	Weather	Moon	Species	Sex	Age	Weight (g)	Snout-vent length (in cm)	Tail length (in cm)	Perch	Substrate	Perch height (in cm)	Leaf length (in cm)	Leaf width (in cm)	GBH (cm)	Branch circumference (in cm)	Distance to main trunk (cm)	Orientation	Head direction	Water	Distance_same	Distance_different	Temperature (Degree Celcius)	Wind speed (km per hour)	Humidity (%)
South Andaman	Kanaidera	Rain	Yet to rise	C. subcristatus	F	Adult	6.2	6.1	12.6	Tree	branch	182.5	NA	NA	NA	NA	89.2	NA	NA	N	NA	NA	NA	NA	NA
South Andaman	Kanaidera	Rain	Yet to rise	C. subcristatus	F	Adult	6.2	6.3	14.3	Sapling	trunk	41.5	NA	NA	NA	2.5	0	NA	NA	N	NA	NA	NA	NA	NA
South Andaman	Kanaidera	Rain	Yet to rise	C. brevicaudus	NA	Sbad	2.2	4.2	7.8	Seedling	leaf	35.9	9.8	3.8	NA	0.1	0	NA	NA	Y	NA	NA	NA	NA	NA
South Andaman	Kanaidera	Rain	Yet to rise	C. brevicaudus	NA	Sbad	0.8	3.1	5.5	Sapling	leaf	57	10.9	4.7	NA	1.1	91.4	NA	NA	N	NA	NA	NA	NA	NA
South Andaman	Kanaidera	Rain	Yet to rise	C. brevicaudus	NA	Sbad	0.8	3.1	5.1	Sapling	leaf	33.4	10.3	4.3	NA	1	43.3	NA	NA	N	NA	NA	NA	NA	NA
South Andaman	Kanaidera	No rains	Crescent	C. subcristatus	F	Adult	4.2	5.6	13.5	Sapling	leaf-branch	211	10.9	5.2	6	1.5	39.5	angular	NA	Y	NA	NA	NA	NA	NA
South Andaman	Kanaidera	No rains	Crescent	C. subcristatus	F	Adult	5.8	6.3	14.6	Tree	trunk	230	NA	NA	NA	2.6	NA	vertical	NA	Y	NA	NA	NA	NA	NA
South Andaman	Kanaidera	No rains	Crescent	C. subcristatus	M	Adult	9	7	16.2	Sapling	branch	281.5	NA	NA	6.5	2.5	122.5	angular	NA	N	NA	NA	NA	NA	NA
South Andaman	Kanaidera	No rains	Crescent	C. subcristatus	M	Adult	7.2	6.8	16.4	Sapling	branch	146	NA	NA	NA	1.5	52.4	vertical	NA	N	NA	NA	NA	NA	NA
South Andaman	Kanaidera	No rains	Crescent	C. subcristatus	NA	Juvenile	0.4	2.6	5.2	Sapling	leaf	57.7	12.3	5.6	1.2	0.5	NA	horizontal	NA	Y	NA	NA	NA	NA	NA
South Andaman	Kanaidera	No rains	Crescent	C. subcristatus	NA	Sbad	1.6	4	9.2	Sapling	branch	78.4	NA	NA	2.5	2	17.9	horizontal	NA	Y	NA	NA	NA	NA	NA
South Andaman	Kanaidera	No rains	Crescent	C. subcristatus	NA	Sbad	1.4	3.7	8.6	Tree	buttress	86.2	NA	NA	NA	NA	NA	horizontal	NA	Y	NA	NA	NA	NA	NA
South Andaman	Kanaidera	Rain	Yet to rise	C. subcristatus	M	Adult	7.2	6.2	14.9	Sapling	leaf	30	18	7	3	1	45	horizontal	Inward	Y	NA	NA	NA	NA	NA
South Andaman	Kanaidera	Rain	Yet to rise	C. subcristatus	M	Adult	NA	NA	NA	Sapling	branch	159	NA	NA	2	1	14	horizontal	NA	Y	NA	NA	NA	NA	NA
South Andaman	Kanaidera	Rain	Yet to rise	C. subcristatus	NA	Juvenile	0.6	2.6	5.5	Seedling	leaf	54	12	6	0.7	0.7	0	horizontal	Inward	Y	NA	NA	NA	NA	NA
South Andaman	Kanaidera	Rain	Yet to rise	C. subcristatus	NA	Juvenile	1	3.1	6.7	Sapling	leaf	63	15	5	2	1	0	horizontal	Inward	Y	NA	NA	NA	NA	NA
South Andaman	Kanaidera	Rain	Yet to rise	C. subcristatus	NA	Sbad	3.8	5.2	9.8	Sapling	branch	119	NA	NA	4	2	13	vertical	NA	Y	NA	NA	NA	NA	NA
South Andaman	Kanaidera	Rain	Yet to rise	C. subcristatus	NA	Sbad	2	4.1	9.6	Sapling	leaf	43	22	10	3	1	73	horizontal	Inward	Y	NA	NA	NA	NA	NA
South Andaman	Kanaidera	Rain	Yet to rise	C. subcristatus	NA	Sbad	1.2	3.3	7.3	Sapling	leaf	115	16	6	1	1	0	horizontal	Inward	Y	NA	NA	NA	NA	NA
South Andaman	Kanaidera	Rain	Crescent	C. subcristatus	F	Adult	4.8	5.6	14.3	Seedling	branch	74.3	NA	NA	13	13	69	angular	Outward	N	NA	NA	NA	NA	NA
South Andaman	Kanaidera	Rain	Crescent	C. brevicaudus	F	Adult	6.2	5.2	12	Sapling	leaf-branch	228	NA	NA	5.3	1.1	22.2	vertical	NA	N	NA	NA	NA	NA	NA
South Andaman	Kanaidera	Rain	Crescent	C. subcristatus	NA	Juvenile	0.8	2.6	6.1	Sapling	leaf	33	18.1	6.1	15	7	0	horizontal	Inward	N	NA	NA	NA	NA	NA
South Andaman	Kanaidera	Rain	Crescent	C. subcristatus	NA	Sbad	3.4	4.9	12.1	Tree	leaf	81	NA	NA	NA	NA	NA	vertical	Inward	N	NA	NA	NA	NA	NA
South Andaman	Kanaidera	Rain	Crescent	C. subcristatus	NA	Sbad	1.4	3.6	8.2	Sapling	leaf	37.4	18.1	5.3	15	11	0	horizontal	Inward	N	NA	NA	NA	NA	NA
South Andaman	Kanaidera	Rain	Crescent	C. subcristatus	NA	Sbad	2.2	4.4	10.1	Sapling	leaf	171	10	4.1	18	3	7.4	angular	Inward	N	NA	NA	NA	NA	NA
South Andaman	ANET	Rain	Crescent	C. subcristatus	F	Adult	6.2	5.8	13.7	Sapling	trunk	79.4	NA	NA	1.2	1.2	0	angular	Outward	N	NA	6	NA	NA	NA
South Andaman	ANET	Rain	Crescent	C. subcristatus	M	Adult	3.6	5.3	13.6	Sapling	leaf	141	49.6	7.4	20.5	2.2	121.1	horizontal	Inward	N	5.1	42	NA	NA	NA
South Andaman	ANET	Rain	Crescent	C. subcristatus	NA	Sbad	1	3.2	7.5	Sapling	trunk	66.1	NA	NA	2.2	1.5	0	vertical	Outward	N	2	19.9	NA	NA	NA
South Andaman	ANET	Rain	Crescent	C. subcristatus	NA	Sbad	1.6	3.9	8.7	Sapling	leaf	107.3	25.1	13.1	1	1	0	horizontal	Inward	N	4	40	NA	NA	NA
South Andaman	ANET	Rain	Crescent	C. subcristatus	NA	Sbad	1.6	3.8	8.6	Sapling	leaf	61.1	23.4	13.1	0.5	0.5	0	horizontal	Inward	N	7	43.3	NA	NA	NA
South Andaman	ANET	Rain	Crescent	C. subcristatus	NA	Sbad	1.8	3.9	8.7	Sapling	trunk	130.2	NA	NA	1.3	1.3	0	angular	Outward	N	23.9	29	NA	NA	NA
South Andaman	ANET	Rain	Crescent	C. subcristatus	NA	Sbad	1	3.3	6.6	Sapling	leaf	91.2	29	9.8	2	2	0	horizontal	Inward	N	12.2	46	NA	NA	NA
South Andaman	ANET	Rain	Crescent	C. subcristatus	NA	Sbad	1.4	3.7	8.6	Sapling	leaf	50.6	11.4	3.3	2.5	0.4	6.2	horizontal	perpendicular	N	3.7	25	NA	NA	NA
South Andaman	ANET	Rain	Crescent	C. subcristatus	NA	Sbad	1	3.4	7.6	Sapling	leaf	40	19.2	9.2	0.9	0.9	0	horizontal	Inward	N	3.7	15	NA	NA	NA
South Andaman	ANET	Rain	Crescent	C. subcristatus	NA	Sbad	1.6	3.9	9.3	Sapling	leaf	50.5	7.8	6.4	4.5	0.6	85.2	horizontal	perpendicular	N	NA	8	NA	NA	NA
South Andaman	ANET	Rain	Crescent	C. subcristatus	NA	Sbad	2.2	4.6	10.3	Sapling	leaf-branch	101.4	15.4	2.9	0.6	0.6	11.2	angular	Inward	N	13	31	NA	NA	NA
South Andaman	ANET	Rain	Crescent	C. subcristatus	NA	Sbad	0.8	3	6	Sapling	leaf	60.1	15.9	2.2	1.1	0.8	44.5	horizontal	Inward	N	0	34.4	NA	NA	NA
South Andaman	Treehaus	No rains	Yet to rise	C. subcristatus	NA	Sbad	1	3.2	7.7	Seedling	leaf	41.7	11.2	7.9	1.6	1.1	0	horizontal	Inward	Y	8	5.5	NA	NA	NA
South Andaman	ANET	No rains	Yet to rise	C. subcristatus	F	Adult	5.6	6	13.4	Tree	leaf	106.3	24.7	10.1	NA	0.9	128.3	angular	Inward	N	0.9	25	NA	NA	NA
South Andaman	ANET	No rains	Yet to rise	C. subcristatus	M	Adult	7	6.7	16.1	Tree	branch	178.2	NA	NA	9.4	1.5	90.3	horizontal	Inward	N	11.3	80	NA	NA	NA
South Andaman	ANET	No rains	Yet to rise	C. subcristatus	NA	Juvenile	1	3.4	NA	Sapling	leaf	76.4	16.2	4.1	3.9	0.9	44.2	horizontal	Outward	N	5	NA	NA	NA	NA
South Andaman	ANET	No rains	Yet to rise	C. subcristatus	NA	Sbad	2.4	4.4	11.2	Sapling	leaf-branch	76.5	NA	NA	2.9	0.6	56.4	angular	Outward	N	2	42	NA	NA	NA
South Andaman	ANET	No rains	Yet to rise	C. subcristatus	NA	Sbad	3	4.8	12.2	Sapling	leaf	42.3	26.5	17.6	1.8	1.8	0	horizontal	Inward	N	13	10	NA	NA	NA
South Andaman	ANET	No rains	Yet to rise	C. subcristatus	NA	Sbad	2.6	4.3	11.3	Sapling	leaf	67.5	30.8	5.9	1.4	1.4	40.9	horizontal	Inward	N	0.5	12.1	NA	NA	NA
South Andaman	ANET	No rains	Yet to rise	C. brevicaudus	F	Adult	4.8	6.1	14.2	Sapling	branch	82.4	NA	NA	2.1	1.1	43.1	vertical	Outward	N	NA	12.4	NA	NA	NA
South Andaman	ANET	No rains	Yet to rise	C. brevicaudus	F	Adult	3.8	5.4	12	Sapling	branch	105.5	NA	NA	5	2.1	62.2	horizontal	Inward	Y	NA	36.5	NA	NA	NA
South Andaman	ANET	No rains	Yet to rise	C. brevicaudus	M	Adult	6.8	6.5	15.8	Tree	leaf	160	15.1	6.5	4.9	0.6	65.3	horizontal	Inward	Y	0.3	NA	NA	NA	NA
South Andaman	ANET	No rains	Yet to rise	C. brevicaudus	NA	Sbad	2.4	4.6	11.4	Tree	leaf	188	5.1	25.1	16.5	2.5	199	horizontal	Inward	N	0.1	42.5	NA	NA	NA
South Andaman	ANET	No rains	Yet to rise	C. brevicaudus	NA	Sbad	3.2	4.8	8.3	Sapling	trunk	73.4	NA	NA	2.1	2.1	0	vertical	Inward	Y	5	NA	NA	NA	NA
Rutland	Komyo	Rain	Yet to rise	C. subcristatus	M	Adult	3.8	5.9	13.7	Sapling	leaf	53.3	14.3	4	0.9	0.9	0	horizontal	Inward	Y	1.8	4.2	NA	NA	NA
Rutland	Komyo	Rain	Yet to rise	C. brevicaudus	NA	Juvenile	0.8	2.7	4.7	Sapling	leaf	62.3	12.3	4.3	2.6	0.3	10.7	horizontal	Inward	N	1	26	NA	NA	NA
Rutland	Komyo	Rain	Yet to rise	C. brevicaudus	NA	Juvenile	0.4	2.1	4.7	Sapling	leaf	53.7	9.2	3.9	2.8	0.6	32.2	horizontal	Inward	N	1	40	NA	NA	NA
Rutland	Komyo	Rain	Yet to rise	C. subcristatus	NA	Juvenile	0.1	3.1	7.7	Sapling	leaf-branch	41.1	9.2	4.2	1.1	0.3	6.2	horizontal	Inward	Y	2.8	17.1	NA	NA	NA
Rutland	Komyo	Rain	Yet to rise	C. brevicaudus	NA	Juvenile	0.1	2.7	5.7	Sapling	leaf	46.3	6.9	3.3	0.9	0.9	0	horizontal	Inward	Y	0.7	12.3	NA	NA	NA
Rutland	Komyo	Rain	Yet to rise	C. brevicaudus	NA	Juvenile	0.2	2	3.5	Sapling	leaf	48.9	13.8	5.4	1.3	0.7	19.3	horizontal	Inward	Y	2.3	16	NA	NA	NA
Rutland	Komyo	Rain	Yet to rise	C. brevicaudus	NA	Sbad	1.8	3.6	6.6	Sapling	leaf	64.7	14.2	5.1	0.9	0.9	0	horizontal	Inward	N	3.5	20.5	NA	NA	NA
Rutland	Komyo	Rain	Yet to rise	C. subcristatus	NA	Sbad	2	3.7	11.1	vine/liana/climber	trunk	191.1	NA	NA	0.8	0.8	62.1	angular	Inward	Y	NA	67.2	NA	NA	NA
Rutland	Komyo	Rain	Yet to rise	C. subcristatus	NA	Sbad	3.4	4.6	13	Sapling	leaf	94.4	12.7	5	2.9	0.7	37.1	horizontal	Inward	Y	2	54.4	NA	NA	NA
Rutland	Komyo	Rain	Yet to rise	C. subcristatus	F	Adult	7.6	6.2	14.6	Sapling	leaf	81.1	46.2	6.2	0.9	0.9	0	horizontal	Inward	Y	10	23.2	NA	NA	NA
Rutland	Komyo	Rain	Yet to rise	C. subcristatus	F	Adult	5.2	5.7	13.7	Sapling	trunk	108	NA	NA	5.1	3.2	NA	angular	Inward	N	3	36	NA	NA	NA
Rutland	Komyo	Rain	Yet to rise	C. brevicaudus	M	Adult	1.8	3.1	6.4	Sapling	leaf	58	9.7	3.2	0.9	0.4	222	horizontal	Inward	N	0.8	21.9	NA	NA	NA
Rutland	Komyo	Rain	Yet to rise	C. brevicaudus	NA	Juvenile	0.2	2	3.6	Sapling	leaf	37.3	10	3.9	0.9	0.4	6.8	horizontal	Inward	N	0.1	15.2	NA	NA	NA
Rutland	Komyo	Rain	Yet to rise	C. subcristatus	NA	Juvenile	0.4	2.1	NA	Sapling	leaf	47.2	19.9	5.2	0.8	0.4	5.7	horizontal	Inward	N	8.2	9	NA	NA	NA
Rutland	Komyo	Rain	Yet to rise	C. brevicaudus	NA	Juvenile	0.2	2	4	Sapling	leaf	30.7	12.3	5.1	0.9	0.7	3.7	horizontal	Inward	Y	2	20	NA	NA	NA
Rutland	Komyo	Rain	Yet to rise	C. subcristatus	NA	Sbad	0.8	2.5	6.4	Sapling	leaf	68.7	9.3	3.7	2	0.5	80.7	horizontal	Inward	Y	0.1	38.2	NA	NA	NA
Rutland	Komyo	Rain	Yet to rise	C. subcristatus	NA	Sbad	1.6	3.9	9.7	Sapling	leaf-branch	128.2	9.3	4	0.9	0.5	11	horizontal	Inward	Y	5.7	35.7	NA	NA	NA
Rutland	Komyo	No rains	Yet to rise	C. subcristatus	F	Adult	4	5.5	12.8	Tree	branch	168.2	NA	NA	NA	2.7	24.3	angular	Inward	N	NA	5.8	NA	NA	NA
Rutland	Komyo	No rains	Yet to rise	C. brevicaudus	M	Adult	2	4	7.7	Sapling	leaf	78.7	11.2	4.2	3.7	0.5	48.6	angular	Inward	N	2.3	20.3	NA	NA	NA
Rutland	Komyo	No rains	Yet to rise	C. brevicaudus	M	Adult	2	3.6	8	Sapling	leaf	63.4	22	6.9	2.4	2.4	0	horizontal	Outward	N	NA	9.2	NA	NA	NA
Rutland	Komyo	No rains	Yet to rise	C. subcristatus	M	Adult	4.2	5.6	NA	Sapling	leaf	113.2	5	2.7	2.3	0.5	9.3	horizontal	Inward	N	3	20.2	NA	NA	NA
Rutland	Komyo	No rains	Yet to rise	C. brevicaudus	NA	Juvenile	1	2.9	5.7	Sapling	leaf	74.9	10	2.6	0.8	0.8	0	horizontal	Inward	N	0.1	44	NA	NA	NA
Rutland	Komyo	No rains	Yet to rise	C. subcristatus	NA	Sbad	1	3.8	9.2	Sapling	leaf	51.1	13.6	5.7	3.6	3.6	0	horizontal	perpendicular	N	5.5	7.8	NA	NA	NA
Rutland	Komyo	No rains	Yet to rise	C. subcristatus	NA	Sbad	1.8	3.9	9.5	Sapling	leaf	40.9	9.5	7.2	2.5	2.5	0	horizontal	Inward	Y	6.4	10.8	NA	NA	NA
Rutland	Komyo	No rains	Yet to rise	C. subcristatus	NA	Juvenile	0.4	2.5	4.9	Sapling	leaf	110.5	20	5.7	2.7	2.7	0	horizontal	Inward	N	0.3	30.5	NA	NA	NA
Rutland	Komyo	No rains	Yet to rise	C. subcristatus	NA	Juvenile	1	3.5	7.9	Sapling	leaf	56.2	17	10	2	0.1	17.2	horizontal	Inward	Y	12	28.4	NA	NA	NA
Rutland	Komyo	No rains	Yet to rise	C. subcristatus	NA	Juvenile	1	3.1	7.3	Sapling	leaf	34	12	6.7	0.3	0.3	0	horizontal	Outward	Y	NA	11.1	NA	NA	NA
Rutland	Komyo	No rains	Yet to rise	C. subcristatus	NA	Sbad	1.2	3.5	8.5	Sapling	leaf	108.3	22.9	9.4	4.5	0.2	51.2	horizontal	Inward	Y	10.2	39.6	NA	NA	NA
Rutland	Komyo	No rains	Yet to rise	C. subcristatus	NA	Sbad	2.8	4.8	7.7	Tree	leaf	134.2	11.5	4.5	6.4	0.1	68.5	horizontal	Inward	Y	9	36.3	NA	NA	NA
Rutland	Komyo	No rains	Yet to rise	C. subcristatus	F	Adult	6.6	6.1	14	Sapling	trunk	100.4	NA	NA	3.3	3.3	0	vertical	Inward	Y	4.2	7.2	NA	NA	NA
Rutland	Komyo	No rains	Yet to rise	C. subcristatus	NA	Juvenile	0.4	2.1	5.1	Sapling	leaf	67.2	0.5	0.3	0.1	0.1	7.5	horizontal	Inward	N	0.6	32.6	NA	NA	NA
Rutland	Komyo	No rains	Yet to rise	C. brevicaudus	NA	Juvenile	0.6	2.5	5.8	Sapling	leaf	145.5	10.2	5.1	5	0.5	100.4	angular	Inward	N	20.6	NA	NA	NA	NA
Rutland	Komyo	No rains	Yet to rise	C. subcristatus	NA	Sbad	2	4.2	10	Sapling	leaf	50.4	10.1	0.9	0.9	0.5	20.1	horizontal	Inward	N	0.4	10.3	NA	NA	NA
Rutland	Komyo	No rains	Yet to rise	C. brevicaudus	NA	Juvenile	0.6	2	3.2	Sapling	leaf	40	14.5	4.6	3	3	0	horizontal	Inward	N	8	32.2	NA	NA	NA
Rutland	Komyo	No rains	Yet to rise	C. subcristatus	NA	Sbad	1.4	3.4	8.1	Tree	leaf	82.5	7.2	10.5	9.7	0.2	98.2	vertical	Inward	N	12.6	28.2	NA	NA	NA
Rutland	Komyo	No rains	Yet to rise	C. subcristatus	NA	Sbad	1.4	3.7	9.2	Sapling	branch	76	NA	NA	3.1	0.1	41	horizontal	Inward	N	10	25.5	NA	NA	NA
Rutland	Komyo	No rains	Yet to rise	C. brevicaudus	NA	Juvenile	0.4	2.1	3.7	Sapling	leaf	70.5	10.6	5.4	3.5	0.4	27.9	horizontal	Inward	N	6.2	47.3	NA	NA	NA
Rutland	Komyo	No rains	Yet to rise	C. subcristatus	NA	Juvenile	1	3.1	8.3	Sapling	branch	119.6	NA	NA	3	0.1	21	horizontal	Inward	Y	7.2	20.9	NA	NA	NA
Rutland	Komyo	No rains	Yet to rise	C. brevicaudus	NA	Juvenile	0.6	2.4	5.1	Sapling	leaf	83.5	17.7	10.5	3	3	0	horizontal	Inward	Y	15.9	23.1	NA	NA	NA
Rutland	Komyo	No rains	Yet to rise	C. subcristatus	NA	Sbad	1.6	3.6	8.7	Sapling	trunk	80.7	NA	NA	4	NA	0	angular	Inward	N	23.2	43.5	NA	NA	NA
Rutland	Komyo	No rains	Yet to rise	C. subcristatus	NA	Sbad	1.4	3.8	8.6	Tree	leaf	109	9.8	5.2	5.5	0.3	75.3	horizontal	Inward	N	12.1	62.5	NA	NA	NA
Rutland	Komyo	No rains	Yet to rise	C. subcristatus	NA	Sbad	2.4	4.4	10.3	Sapling	leaf	77.2	13.3	5	5	0.1	25.5	horizontal	Inward	N	5.5	32.8	NA	NA	NA
South Andaman	ANET	Rain	Half-moon	C. subcristatus	M	Adult	5.6	6.2	14.4	Sapling	branch	158.3	NA	NA	3.3	2.2	15.5	angular	Inward	N	6.2	55.3	NA	NA	NA
South Andaman	ANET	Rain	Half-moon	C. subcristatus	M	Adult	4.6	5.6	14.1	Sapling	leaf	109.7	19.2	7.2	3.8	3.8	0	horizontal	Inward	N	5	38.2	NA	NA	NA
South Andaman	ANET	Rain	Half-moon	C. subcristatus	NA	Juvenile	0.8	2.7	6	Sapling	leaf	75.6	24.4	7.9	3	2.1	13.8	horizontal	Inward	Y	5.7	29.6	NA	NA	NA
South Andaman	ANET	Rain	Half-moon	C. subcristatus	NA	Juvenile	1	3.3	7.1	Sapling	leaf	33.1	19.1	7.4	1.7	1.7	0	horizontal	Inward	N	6	14.1	NA	NA	NA
South Andaman	ANET	Rain	Half-moon	C. subcristatus	NA	Juvenile	1.2	3.3	7.5	Sapling	leaf	88.1	23.4	7.1	1.2	1.1	0	horizontal	Inward	N	8.2	57.2	NA	NA	NA
South Andaman	ANET	Rain	Half-moon	C. subcristatus	NA	Juvenile	0.8	2.7	6	Sapling	leaf	39.5	13.7	7.8	1.9	0.1	20	horizontal	Inward	N	7.2	25.4	NA	NA	NA
South Andaman	ANET	Rain	Half-moon	C. subcristatus	NA	Juvenile	1	3	6.6	Sapling	leaf	72.6	13.7	5.4	3.4	0.3	NA	horizontal	Inward	N	4.2	10	NA	NA	NA
South Andaman	ANET	Rain	Half-moon	C. subcristatus	NA	Juvenile	1.4	3.5	8.4	Sapling	leaf	61.3	22.7	15.3	2.4	2.4	0	vertical	Inward	N	19	42.5	NA	NA	NA
South Andaman	ANET	Rain	Half-moon	C. subcristatus	NA	Sbad	2	4.1	10.1	Sapling	leaf	80.3	15.4	13.2	4.5	1.1	20.5	vertical	Inward	N	7.4	34.9	NA	NA	NA
South Andaman	ANET	Rain	Half-moon	C. subcristatus	NA	Sbad	3.4	4.6	11.2	Sapling	leaf	76.4	24.9	8.8	3.9	2.4	14.4	horizontal	Inward	Y	4.2	27.5	NA	NA	NA
South Andaman	ANET	No rains	Half-moon	C. subcristatus	F	Adult	4.6	5.5	13.9	Sapling	leaf	47.2	25.6	6.8	2.3	2.3	0	horizontal	Inward	N	4.3	34.2	28.4	0	90.5
South Andaman	ANET	No rains	Half-moon	C. subcristatus	M	Adult	3.6	5	11.9	Sapling	leaf	102.2	33.3	8.3	6.9	1.7	28.6	vertical	Inward	N	22.1	37.2	29	0	97.1
South Andaman	ANET	No rains	Half-moon	C. subcristatus	NA	Juvenile	1	2.9	6.8	Sapling	leaf	52.5	NA	NA	1.4	1.4	0	horizontal	perpendicular	N	8.5	23	30.1	0	89.1
South Andaman	ANET	No rains	Half-moon	C. subcristatus	NA	Juvenile	1	3.3	7.3	Sapling	leaf	40.3	16.5	11.5	0.1	0.1	0	horizontal	Outward	N	16	18.3	29.5	0	92.5
South Andaman	ANET	No rains	Half-moon	C. subcristatus	NA	Juvenile	1.2	3.6	8.1	Sapling	leaf	123.4	10.6	4.9	0.2	0.2	0	horizontal	Inward	N	4.2	45.2	29	0	93.1
South Andaman	ANET	No rains	Half-moon	C. subcristatus	NA	Juvenile	1.2	3.7	7.9	Tree	leaf	184	15.1	10.2	15	15	0	horizontal	Inward	N	5.3	79.3	28.9	0	90.9
South Andaman	ANET	No rains	Half-moon	C. subcristatus	NA	Sbad	2.6	4.5	11.2	Sapling	leaf	142.4	39.3	8.2	2.5	2.5	0	horizontal	Outward	N	3.8	52	29.1	0	29.7
South Andaman	ANET	No rains	Half-moon	C. subcristatus	NA	Sbad	1.4	3.5	8.4	Sapling	leaf	88.8	17.8	9.9	0.3	0.3	0	horizontal	Inward	N	14	31.2	29.5	0	91
South Andaman	ANET	No rains	Half-moon	C. subcristatus	NA	Sbad	3.4	5.2	13	Sapling	leaf	78.2	10.1	5.8	2.6	1.4	24.4	horizontal	Inward	N	4.6	27.3	29.4	0	89.6
South Andaman	ANET	No rains	Half-moon	C. subcristatus	NA	Sbad	3	4.8	11.6	Sapling	leaf	116.5	15.6	6.1	4	0.1	28.1	vertical	Inward	N	2.7	12.3	29	0	88.6
South Andaman	North Wandoor	Rain	Yet to rise	C. subcristatus	NA	NA	1.2	3.7	8.4	Sapling	leaf	95.4	25.1	11.7	6.3	0.8	71	horizontal	Inward	N	8.6	16.4	29.9	0	86.5
South Andaman	North Wandoor	Rain	Yet to rise	C. subcristatus	F	Adult	3	4.9	10	Sapling	branch	147.2	NA	NA	5.5	3	66.4	horizontal	Inward	N	8.4	10.5	28.8	0	94.5
South Andaman	North Wandoor	Rain	Yet to rise	C. subcristatus	F	Adult	2.6	4.9	11.2	Sapling	leaf	115	16.3	8.5	4.8	1.2	114.1	horizontal	Outward	N	6	42.9	31.8	0	87.2
South Andaman	North Wandoor	Rain	Yet to rise	C. subcristatus	F	Adult	2.6	4.7	11	Sapling	branch	108.3	NA	NA	2.5	1.3	43.6	angular	Inward	N	15.4	26.8	29.4	0	84.6
South Andaman	North Wandoor	Rain	Yet to rise	C. subcristatus	NA	Juvenile	1.2	3.2	7.9	Sapling	leaf	80.8	18.3	10	2.3	0.9	46.3	horizontal	Inward	N	6.9	25.3	30.8	0	85.6
South Andaman	North Wandoor	Rain	Yet to rise	C. subcristatus	NA	Sbad	1.6	3.9	9	Sapling	leaf	75.8	22.5	12.3	9.4	1.1	80.6	angular	Outward	N	7.8	21.7	29.6	0	88.2
South Andaman	North Wandoor	Rain	Almost full	C. subcristatus	M	Adult	5.2	5.3	13.6	Sapling	leaf	157	11.6	5.3	3.7	0.9	18.4	horizontal	perpendicular	N	2.4	33.9	NA	NA	NA
South Andaman	North Wandoor	Rain	Almost full	C. subcristatus	NA	Juvenile	0.8	2.7	3.6	Tree	leaf	55.4	19.7	7	10.3	1.2	245.5	angular	Inward	N	14.2	28.5	NA	NA	NA
South Andaman	North Wandoor	Rain	Almost full	C. subcristatus	NA	Juvenile	1.6	2.9	7.6	Sapling	leaf	93.7	21.7	12.8	2.1	0.9	116	horizontal	Inward	N	5.5	32.3	NA	NA	NA
South Andaman	Kanaidera	Rain	Almost full	C. subcristatus	F	Adult	5.4	5.5	13.9	Sapling	leaf-branch	137.5	13.7	4	2.3	1	37.2	horizontal	Inward	N	3.5	11	27.8	0	99.2
South Andaman	Kanaidera	Rain	Almost full	C. brevicaudus	M	Adult	5.4	4.7	10.4	Sapling	leaf	96.2	17.5	4.7	2.8	1.3	15	horizontal	Inward	N	3.1	16	28.6	0	93.8
South Andaman	Kanaidera	Rain	Almost full	C. subcristatus	NA	Juvenile	0.8	2.4	6.4	Sapling	leaf	186	15.5	5.8	6.5	0.8	64.5	horizontal	Inward	N	12.8	94	27.8	0	93.7
South Andaman	Kanaidera	Rain	Almost full	C. subcristatus	NA	Sbad	2.2	3.9	10.6	Tree	leaf	163.7	24	9.4	7.5	1.5	78.4	horizontal	Inward	N	1	74.4	28.4	1.5	91.5
South Andaman	Kanaidera	Rain	Almost full	C. subcristatus	NA	Sbad	2.8	4.4	12.1	Sapling	leaf	66	22	9.1	6	1.5	42.9	vertical	Inward	Y	15.2	8.4	28	0	97.4
South Andaman	ANET	No rains	Yet to rise	C. subcristatus	NA	Adult	5	5.8	15.1	Sapling	leaf	103	21.5	21.1	3	0.9	22	horizontal	perpendicular	N	20.4	14.9	29.3	0	91.2
South Andaman	ANET	No rains	Yet to rise	C. subcristatus	M	Adult	7	6.4	16.5	Sapling	leaf-branch	150	29.3	9.4	4.1	1.1	30.2	horizontal	perpendicular	N	10.6	50.3	27	0	99.7
South Andaman	ANET	No rains	Yet to rise	C. subcristatus	NA	Sbad	2	4	9.9	Sapling	leaf	125.8	17.9	11.4	6.3	0.1	88	horizontal	Inward	N	5	2.9	28.8	0	93.2
South Andaman	Kanaidera	No rains	Yet to rise	C. subcristatus	M	Adult	5.8	5.9	15	Sapling	branch	151.6	NA	NA	6.6	1.3	148.8	horizontal	Outward	N	3	78.4	NA	NA	NA
South Andaman	Kanaidera	No rains	Yet to rise	C. subcristatus	M	Adult	8.2	7.4	18	Sapling	branch	86	NA	NA	16.6	2.9	81.9	horizontal	Inward	N	NA	0.9	NA	NA	NA
South Andaman	Kanaidera	No rains	Yet to rise	C. brevicaudus	NA	Juvenile	1	3.2	6.3	Sapling	leaf	31	14.9	7.1	0.6	0.6	0	horizontal	Inward	N	2.8	4	NA	NA	NA
South Andaman	Kanaidera	No rains	Yet to rise	C. subcristatus	NA	Sbad	2	4.1	9.6	Sapling	branch	77.3	NA	NA	6.5	1.2	91.4	horizontal	Inward	N	0	60.2	NA	NA	NA
South Andaman	Kanaidera	No rains	Yet to rise	C. brevicaudus	NA	Adult	4.6	4.7	9.4	Sapling	leaf	131.6	15.5	5.8	4.8	0.9	16	horizontal	Inward	N	13.3	10	29.7	0	87.8
South Andaman	Kanaidera	No rains	Yet to rise	C. brevicaudus	NA	Adult	2.4	4.2	9.2	Sapling	leaf	54.5	30.2	6.2	1.2	1.1	3	angular	Inward	N	4.1	17	29.2	0	88
South Andaman	Kanaidera	No rains	Yet to rise	C. subcristatus	F	Adult	4	4.9	13.3	Sapling	leaf	89.1	8.8	4.5	8.2	1	67.3	horizontal	Inward	Y	2	40.1	28.5	0	91.8
South Andaman	Kanaidera	No rains	Yet to rise	C. subcristatus	M	Adult	6.8	6.2	16	Sapling	leaf	120.2	32.9	2.8	18.5	2.6	119.3	angular	Inward	Y	1	66	29.4	0	89.9
South Andaman	Kanaidera	No rains	Yet to rise	C. subcristatus	NA	Sbad	1.2	3.1	7.9	Sapling	leaf-branch	40	NA	NA	1.3	0.7	46.1	horizontal	Perpendicular	Y	13.5	15.2	29	0	92.5
South Andaman	Kanaidera	No rains	Yet to rise	C. brevicaudus	NA	Adult	5.4	5.4	10.6	Sapling	leaf	105.5	40.1	5.4	7.6	2.5	70	horizontal	Outward	N	13.7	20.1	27.5	0	90
South Andaman	Kanaidera	No rains	Yet to rise	C. brevicaudus	NA	Adult	3.4	5	9.6	Sapling	leaf	125	20.2	8	2.5	1	0	angular	Inward	N	6.5	44	28.8	0	96.3
South Andaman	Kanaidera	No rains	Yet to rise	C. subcristatus	M	Adult	5.4	6.1	16.2	Sapling	leaf	118.2	NA	NA	13.8	0.8	52.6	horizontal	perpendicular	N	6.8	20.8	28.1	0	91.2
South Andaman	Kanaidera	No rains	Yet to rise	C. subcristatus	M	Adult	6.6	6.2	16.4	Sapling	trunk	175.2	NA	NA	11.6	2	196.8	vertical	Inward	N	51	11.8	28.6	0	89.5
South Andaman	Kanaidera	No rains	Yet to rise	C. subcristatus	NA	Sbad	4	5.1	12.7	Sapling	leaf	118.5	8.3	2.9	5.2	0.8	87.1	horizontal	Inward	N	2	27	28.7	0	89
South Andaman	Kanaidera	No rains	Yet to rise	C. subcristatus	NA	Sbad	2	4.2	9.5	Sapling	trunk	70	NA	NA	3.5	0.7	66.5	horizontal	Outward	N	0.5	64.5	28.6	0	88.5
South Andaman	Kanaidera	No rains	Yet to rise	C. subcristatus	F	Adult	6	6.4	11.9	Sapling	trunk	211	NA	NA	4.5	4.5	0	vertical	Outward	N	18.2	86	28.9	0	90.4
South Andaman	Kanaidera	No rains	Yet to rise	C. subcristatus	M	Adult	3.2	5.1	11.9	Sapling	leaf	95.8	14.9	6.9	2.4	0.7	29	angular	Inward	N	5.7	50	28.7	0	90
South Andaman	Kanaidera	No rains	Yet to rise	C. subcristatus	M	Adult	3.6	5	12.1	Sapling	leaf	90	14.1	5.6	3.9	0.6	34	horizontal	Inward	N	0.8	18	29.4	0	87.2
South Andaman	Kanaidera	No rains	Yet to rise	C. subcristatus	M	Adult	6	6.5	16.8	Sapling	leaf	131	36.3	2.5	13.5	1	155.5	horizontal	Inward	N	0.5	73.1	29	0	87.4
South Andaman	Kanaidera	No rains	Yet to rise	C. brevicaudus	NA	Sbad	1.6	3.5	6.9	Sapling	leaf	85.5	8.5	4.7	3.2	0.7	80.3	horizontal	Outward	N	6.3	53.2	28.4	0	92.5
South Andaman	Kanaidera	No rains	Yet to rise	C. brevicaudus	NA	Sbad	1.4	3.4	6.3	Sapling	leaf	127.5	23.5	11	3.8	1.5	48.1	horizontal	Inward	N	18	32.3	29.2	0	93.3
South Andaman	Kanaidera	No rains	Yet to rise	C. brevicaudus	NA	Sbad	1.4	3.7	7	Sapling	leaf	59.5	17.7	4.9	3.5	0.8	49.5	horizontal	Inward	N	8.2	25.1	28	0	92.7
South Andaman	Kanaidera	No rains	Yet to rise	C. subcristatus	NA	Sbad	1.2	3.6	8.4	Sapling	trunk	136.8	NA	NA	1	1	0	angular	Outward	N	NA	51	29.3	0	86.9
South Andaman	Kanaidera	Rain	Crescent	C. subcristatus	F	Adult	2.8	4.7	11.1	Sapling	branch	180	NA	NA	4.9	1.1	84.1	angular	Outward	N	0.5	39.5	30.2	0	91.9
South Andaman	Kanaidera	Rain	Crescent	C. subcristatus	F	Adult	5	5.1	NA	Sapling	branch	210.5	NA	NA	11.3	1.2	190.8	horizontal	Outward	N	6.5	33.5	30	0	90.2
South Andaman	Kanaidera	Rain	Crescent	C. subcristatus	M	Adult	3.2	4.5	12.3	Sapling	leaf	39.5	13	4.7	1.4	1.1	0	horizontal	Inward	N	5.2	31.5	29.7	0	92.6
South Andaman	Kanaidera	Rain	Crescent	C. subcristatus	M	Adult	6	5.8	NA	Sapling	branch	295	NA	NA	9.5	2	68	horizontal	Outward	N	3.8	110	33.3	0	92.7
South Andaman	Kanaidera	Rain	Crescent	C. subcristatus	M	Adult	4.2	5.1	13	Sapling	branch	119	NA	NA	3.2	1.5	50.4	angular	Outward	N	2.5	69.3	29.9	0	86.9
South Andaman	Kanaidera	Rain	Crescent	C. subcristatus	M	Adult	4.8	5.8	15.1	Sapling	branch	89.5	NA	NA	3.5	2	39	angular	Inward	N	31.5	73.8	29.9	0	90.4
South Andaman	Kanaidera	Rain	Crescent	C. brevicaudus	NA	Juvenile	0.8	2.8	5.5	Sapling	leaf	52.5	13.9	4.2	1.6	0.9	0	horizontal	Inward	N	3.5	21.5	29.4	0	95.5
South Andaman	Kanaidera	Rain	Crescent	C. brevicaudus	NA	Sbad	1.4	3.3	6.8	Sapling	leaf	163.2	14	4.6	4.4	1.4	67.5	angular	Inward	N	1.8	77.5	29	0	95.4
South Andaman	Kanaidera	Rain	Crescent	C. subcristatus	NA	Sbad	1.2	3.3	8.2	Sapling	branch	113.5	NA	NA	7.2	1.1	92	angular	Outward	N	3	8.9	29.6	0	94.1
South Andaman	Kanaidera	Rain	Crescent	C. subcristatus	NA	Sbad	2	3.9	10.6	Sapling	branch	143.9	NA	NA	8.4	1	119.8	angular	Outward	Y	1.5	67.4	30	0	89.3
South Andaman	Kanaidera	Rain	Half-moon	C. subcristatus	F	Adult	5.4	5.7	13.7	Sapling	leaf	90.1	27.6	5.7	7.5	1	65	horizontal	Inward	N	2	29.2	NA	NA	NA
South Andaman	Kanaidera	Rain	Half-moon	C. subcristatus	F	Adult	6	5.8	13.5	Sapling	leaf	94.5	20	8.2	3.7	0.9	42.3	angular	Inward	N	4.4	47.3	NA	NA	NA
South Andaman	Kanaidera	Rain	Half-moon	C. subcristatus	M	Adult	6.6	6.5	15.3	Sapling	leaf	54.7	16.2	5.4	3	1.2	35.9	horizontal	Inward	N	3.9	21	NA	NA	NA
South Andaman	Kanaidera	Rain	Half-moon	C. subcristatus	NA	Sbad	2.6	4.6	NA	Sapling	leaf	55.1	18.8	6	2.4	1.2	14.4	horizontal	Inward	N	2.5	26.2	NA	NA	NA
South Andaman	Kanaidera	Rain	Half-moon	C. subcristatus	NA	Sbad	2.8	4.5	11.3	Sapling	branch	114	NA	NA	4.3	1.8	17	horizontal	Inward	N	12.9	55.3	NA	NA	NA
South Andaman	Kanaidera	Rain	Half-moon	C. subcristatus	NA	Sbad	2	4.1	10.1	Sapling	leaf	93.2	14.6	4.7	2.7	1.1	22.1	angular	Inward	N	3.1	78.3	NA	NA	NA
South Andaman	Kanaidera	No rains	Half-moon	C. subcristatus	F	Adult	4.2	5.4	12.7	Sapling	leaf	86.7	27.6	6.7	7.2	2.2	57.2	horizontal	Inward	N	27.3	37.4	NA	NA	NA
South Andaman	Kanaidera	No rains	Half-moon	C. subcristatus	M	Adult	6	6.2	14.8	Sapling	branch	79	NA	NA	2.8	2	25	angular	Outward	N	11.5	52	NA	NA	NA
South Andaman	Kanaidera	No rains	Half-moon	C. subcristatus	M	Adult	4.4	5.6	12.9	Sapling	leaf-branch	92.4	NA	NA	NA	2.7	63.8	horizontal	Inward	N	15	46.5	NA	NA	NA
South Andaman	Kanaidera	No rains	Half-moon	C. subcristatus	M	Adult	4.2	5.3	14.4	Sapling	branch	97.7	NA	NA	2.4	2.4	38.8	vertical	Inward	N	12.4	80	NA	NA	NA
South Andaman	Kanaidera	No rains	Half-moon	C. subcristatus	NA	Sbad	2.8	4.4	11.4	Sapling	leaf	70	18	52	2.3	0.2	52	horizontal	NA	N	9.7	61.6	NA	NA	NA
South Andaman	Kanaidera	No rains	Half-moon	C. subcristatus	F	Adult	5.8	6.2	14.3	Sapling	leaf	88.8	38.4	5	12.9	2.2	120	horizontal	Inward	N	14.3	65.4	NA	NA	NA
South Andaman	Kanaidera	No rains	Half-moon	C. subcristatus	F	Adult	7	6.4	15	Sapling	leaf	137	13.2	6.8	12	3	158.3	horizontal	Inward	Y	9.2	51.4	NA	NA	NA
South Andaman	Kanaidera	No rains	Half-moon	C. subcristatus	M	Adult	6.6	6.5	17.2	Sapling	leaf	90.7	19.4	7.8	5.5	1.6	117	angular	Inward	N	9	40.7	NA	NA	NA
South Andaman	Kanaidera	No rains	Half-moon	C. subcristatus	NA	Juvenile	1	3.4	7.3	Sapling	leaf	94.2	9	7.8	1.8	0.2	13	horizontal	Inward	N	6.3	47.2	NA	NA	NA
South Andaman	Kanaidera	No rains	Half-moon	C. subcristatus	NA	Sbad	2.6	4.6	11.7	Sapling	leaf	149.4	14	7.4	2.9	2	20.7	angular	Inward	N	5	28	NA	NA	NA
South Andaman	Kanaidera	No rains	Half-moon	C. subcristatus	NA	Sbad	2.6	4.8	11.8	Sapling	leaf	142.4	18.8	7.6	4	1.3	46	horizontal	Inward	N	5	66.4	NA	NA	NA
South Andaman	Kanaidera	No rains	Half-moon	C. subcristatus	NA	Sbad	3.2	4.9	12	Sapling	branch	99	NA	NA	5.6	1.7	62.4	horizontal	Inward	N	12	40.5	NA	NA	NA
South Andaman	Kanaidera	Rain	More than half	C. subcristatus	NA	NA	2.2	4.3	9.8	Sapling	trunk	89.1	NA	NA	1.2	1.2	0	vertical	Outward	N	NA	47.4	NA	NA	NA
South Andaman	Kanaidera	Rain	More than half	C. subcristatus	NA	Juvenile	1.6	3.7	8.3	Sapling	leaf	100.2	6.1	4.7	10.3	1.5	130.3	horizontal	Inward	N	2	47.6	NA	NA	NA
South Andaman	Kanaidera	Rain	More than half	C. subcristatus	NA	Sbad	2	4.1	10	Sapling	leaf	67.5	13.9	5.9	5.2	0.9	52.1	horizontal	Inward	N	2.7	19.3	NA	NA	NA
South Andaman	Kanaidera	Rain	More than half	C. subcristatus	NA	Sbad	2	3.9	9.8	Sapling	trunk	92.7	NA	NA	3.2	1.5	83.8	horizontal	Inward	N	NA	12.9	NA	NA	NA
South Andaman	Kanaidera	Rain	More than half	C. subcristatus	NA	Sbad	3.4	5.1	12.1	Sapling	branch	214.3	NA	NA	9.2	3	46.2	vertical	Outward	N	NA	64.5	NA	NA	NA
South Andaman	Kanaidera	Rain	More than half	C. subcristatus	NA	Sbad	3.6	5.3	12.8	Sapling	branch	151	NA	NA	4.3	1.1	102.1	angular	Inward	N	7.9	37.7	NA	NA	NA
South Andaman	Kanaidera	No rains	Full moon	C. subcristatus	M	Adult	6	6	15.4	Sapling	branch	80.1	NA	NA	4	1.1	53.7	vertical	Inward	N	9.1	10	NA	NA	NA
South Andaman	Kanaidera	No rains	Full moon	C. subcristatus	M	Adult	5	6.1	14.8	Sapling	leaf	103.4	29.2	13.7	3.4	1.2	11.8	horizontal	Inward	N	8.3	44.6	NA	NA	NA
South Andaman	Kanaidera	No rains	Full moon	C. subcristatus	NA	Juvenile	1.4	3.8	9	Sapling	leaf	75.7	15.9	9.8	1.8	0.9	5	horizontal	Inward	N	5.5	13.2	NA	NA	NA
South Andaman	Kanaidera	No rains	Full moon	C. subcristatus	NA	Juvenile	1	3.4	7.2	Sapling	leaf	65.8	11	7.6	2.3	1	11.4	horizontal	Inward	N	3.8	13.2	NA	NA	NA
South Andaman	Kanaidera	No rains	Full moon	C. brevicaudus	NA	Juvenile	1.2	3.6	6	Sapling	leaf	66	14.2	4.8	1.7	0.4	3.1	angular	Inward	N	3.4	38.6	NA	NA	NA
South Andaman	Kanaidera	No rains	Full moon	C. subcristatus	NA	Sbad	2.4	4.5	10.5	Sapling	leaf	94.2	23.9	7	3.2	1.3	22.9	horizontal	Inward	N	3.3	28	NA	NA	NA
South Andaman	Kanaidera	No rains	Full moon	C. subcristatus	NA	Sbad	3.4	5.1	11.8	Sapling	leaf	98.2	17.1	5.8	3.7	2	80.1	angular	Inward	N	3.9	17.3	NA	NA	NA
South Andaman	Kanaidera	No rains	Full moon	C. subcristatus	NA	Sbad	3	4.7	11.3	Sapling	branch	129	NA	NA	8.5	1.1	118.2	angular	Inward	N	3.5	36.3	NA	NA	NA
South Andaman	Kanaidera	No rains	Full moon	C. subcristatus	NA	Sbad	2.4	4.8	11.1	Sapling	leaf	136.4	18.7	8.5	3.2	1.1	7.8	horizontal	Inward	N	5	35.3	NA	NA	NA
South Andaman	Kanaidera	No rains	Full moon	C. subcristatus	NA	Sbad	2.8	4.7	11	vine/liana/climber	leaf	106.7	18.5	9.2	4.6	1	86.7	horizontal	Inward	N	6.2	14.3	NA	NA	NA
South Andaman	Kanaidera	No rains	Full moon	C. subcristatus	NA	Sbad	2.4	5	11.2	Sapling	leaf	97.3	35.2	10	3.3	0.9	4.6	angular	Outward	N	6.7	15	NA	NA	NA
South Andaman	Kanaidera	No rains	Yet to rise	C. subcristatus	F	Adult	4	5.2	13.7	Sapling	leaf	113.5	24.8	7.5	2.6	0.3	27.1	horizontal	Inward	N	5.2	50	NA	NA	NA
South Andaman	Kanaidera	No rains	Yet to rise	C. subcristatus	F	Adult	4.4	5.6	13.5	Sapling	leaf	63.3	18.3	6.7	1.9	1.9	0	angular	Inward	N	1.9	18.5	NA	NA	NA
South Andaman	Kanaidera	No rains	Yet to rise	C. subcristatus	M	Adult	4.6	5.7	14.7	Sapling	leaf	86.7	20.3	7.1	4	1.1	29	horizontal	Inward	N	3	37.4	NA	NA	NA
South Andaman	Kanaidera	No rains	Yet to rise	C. subcristatus	M	Adult	5.4	5.9	14.5	Sapling	leaf	136.3	19	6.9	4.1	0.8	13.9	horizontal	Inward	N	3.3	18.7	NA	NA	NA
South Andaman	Kanaidera	No rains	Yet to rise	C. subcristatus	M	Adult	5.8	6.3	16	Sapling	leaf	82.3	20.1	6.7	3.6	1.3	24.2	angular	Inward	N	5.1	33	NA	NA	NA
South Andaman	Kanaidera	No rains	Yet to rise	C. brevicaudus	NA	Juvenile	1.4	3.5	6.5	Sapling	leaf	93.4	17.8	7.1	6.3	0.8	86.1	horizontal	Inward	N	4.6	76.5	NA	NA	NA
Rutland	Rutland	No rains	Yet to rise	C. subcristatus	NA	Sbad	3.2	5	11.8	Sapling	branch	101.2	NA	NA	2.2	1.1	42	horizontal	Outward	N	17.1	30.5	NA	NA	NA
Rutland	Rutland	No rains	Yet to rise	C. subcristatus	NA	Sbad	1.6	4	9.8	Sapling	branch	115.3	NA	NA	4.6	1.2	49.8	horizontal	Outward	N	5.7	59.5	NA	NA	NA
Rutland	Rutland	No rains	Yet to rise	C. subcristatus	M	Adult	4.8	5.6	14.3	Sapling	leaf	79.6	14.8	4.7	2.7	1	49.8	horizontal	Inward	N	4	54	NA	NA	NA
Rutland	Rutland	No rains	Yet to rise	C. brevicaudus	NA	Juvenile	0.8	2.9	5.3	Sapling	leaf	34.1	13.9	3.3	2.3	1.1	18.7	horizontal	Inward	N	4.6	9	NA	NA	NA
Rutland	Rutland	No rains	Yet to rise	C. brevicaudus	NA	Juvenile	0.4	2.3	4.4	Sapling	leaf	47.6	23.7	4.5	2.3	2.3	0	horizontal	Inward	N	10	21.2	NA	NA	NA
Rutland	Rutland	No rains	Yet to rise	C. brevicaudus	NA	Juvenile	0.6	2.5	4.6	Sapling	leaf	52.5	13.6	5.9	1.6	1.6	0	horizontal	Inward	N	6.7	19	NA	NA	NA
Rutland	Rutland	No rains	Yet to rise	C. subcristatus	NA	Juvenile	0.2	2.2	4.9	Sapling	leaf	37	19.5	4.6	1.6	1.6	0	horizontal	Inward	N	13	18.4	NA	NA	NA
Rutland	Rutland	No rains	Yet to rise	C. subcristatus	NA	Sbad	3.2	3.2	10.4	Sapling	leaf	48.5	13.4	7	1.4	0.8	28.3	horizontal	Inward	N	5	48.5	NA	NA	NA
Rutland	Rutland	Rain	Yet to rise	C. subcristatus	F	Adult	4	5.2	13.8	Sapling	leaf	95.2	13.9	6.4	4.4	1.1	86.9	angular	Inward	N	3.4	52.7	NA	NA	NA
Rutland	Rutland	Rain	Yet to rise	C. subcristatus	M	Adult	7.8	6.7	15.3	Sapling	branch	179.4	NA	NA	6.3	2.1	56.2	horizontal	Outward	N	4.4	38.6	NA	NA	NA
Rutland	Rutland	Rain	Yet to rise	C. brevicaudus	NA	Juvenile	0.4	2.2	4.5	Sapling	leaf	63.2	8	3.2	2.3	2.3	0	vertical	Inward	N	2.6	28.7	NA	NA	NA
Rutland	Rutland	Rain	Yet to rise	C. subcristatus	NA	Juvenile	0.6	2.6	5.6	Sapling	leaf	37.1	14.9	3.9	0.9	0.9	0	angular	Inward	N	8.7	21.8	NA	NA	NA
Rutland	Rutland	Rain	Yet to rise	C. subcristatus	NA	Sbad	2.4	4.5	10.4	Sapling	leaf	66.8	15	5.1	4.1	1	38.6	horizontal	Inward	N	3.9	33	NA	NA	NA
Rutland	Rutland	Rain	Yet to rise	C. brevicaudus	NA	Adult	4.4	5.4	10.6	Sapling	leaf	67.5	15.9	5.2	1.8	0.7	18.6	horizontal	Inward	N	4.2	14.5	NA	NA	NA
Rutland	Rutland	Rain	Yet to rise	C. subcristatus	F	Adult	5.2	5.9	14.8	Sapling	leaf	98.2	33.1	8.4	NA	2	86.3	horizontal	Inward	N	4.6	26.4	NA	NA	NA
Rutland	Rutland	Rain	Yet to rise	C. subcristatus	M	Adult	6	6.1	15.9	Sapling	trunk	127.4	NA	NA	3.1	1.3	0	vertical	Outward	N	11	22.6	NA	NA	NA
Rutland	Rutland	Rain	Yet to rise	C. subcristatus	NA	Sbad	2.4	4.7	12.1	Sapling	leaf	68.2	16.2	5.1	2.2	2.2	0	horizontal	Inward	N	5.1	26.7	NA	NA	NA
Rutland	Rutland	Rain	Yet to rise	C. brevicaudus	NA	Sbad	1.4	3.5	7.2	Sapling	trunk	56.4	NA	NA	1.2	1.2	0	vertical	Outward	N	10.4	57.2	NA	NA	NA
Rutland	Rutland	Rain	Yet to rise	C. subcristatus	NA	Sbad	2	4.5	11	Sapling	leaf	75	14.9	4.9	2.7	1	11.7	horizontal	Inward	N	5	27	NA	NA	NA
Rutland	Rutland	Rain	Yet to rise	C. brevicaudus	NA	Sbad	1	3.2	6.1	Sapling	leaf	67.3	18.2	4.2	1.2	1.2	0	horizontal	Inward	N	4.3	28.7	NA	NA	NA
Rutland	Rutland	Rain	Yet to rise	C. subcristatus	NA	Sbad	2.8	4.5	11.1	Sapling	leaf	68.2	18.1	4.9	3.3	1.2	2.9	angular	Inward	N	5.4	50.7	NA	NA	NA
Rutland	Rutland	No rains	Yet to rise	C. brevicaudus	NA	Adult	3	4.1	8.3	Sapling	leaf	99	40.6	6.4	NA	1.7	114.9	angular	Inward	N	7.6	27.8	NA	NA	NA
Rutland	Rutland	No rains	Yet to rise	C. subcristatus	M	Adult	4	5.8	NA	Sapling	branch	67.7	NA	NA	2.3	0.8	3.9	horizontal	Inward	N	20.1	41.2	NA	NA	NA
Rutland	Rutland	No rains	Yet to rise	C. brevicaudus	NA	Juvenile	0.6	2.5	4.7	Sapling	leaf-branch	54.4	NA	NA	1.6	0.5	6.7	angular	Inward	N	1.1	17.5	NA	NA	NA
Rutland	Rutland	No rains	Yet to rise	C. subcristatus	NA	Sbad	1.4	3.9	9.4	Sapling	leaf	111.9	10.9	5.2	3.5	1.1	88.7	horizontal	Inward	N	4.8	18.4	NA	NA	NA
Rutland	Rutland	No rains	Yet to rise	C. brevicaudus	NA	Sbad	1.8	3.8	7.5	Sapling	leaf	140.2	32.5	6.4	11.7	1.3	116	angular	Inward	N	6	44.9	NA	NA	NA
Rutland	Rutland	No rains	Yet to rise	C. subcristatus	NA	Sbad	2.6	4.5	11.6	Sapling	branch	68.2	18.1	4.9	3.3	1.2	2.9	angular	Inward	N	5.4	50.7	NA	NA	NA
Rutland	Rutland	No rains	Yet to rise	C. subcristatus	F	Adult	4.2	5.4	13.3	Sapling	leaf	179.8	16	5.1	9.1	0.9	235.5	horizontal	Inward	N	2	65.1	30.3	0	81.1
Rutland	Rutland	No rains	Yet to rise	C. subcristatus	F	Adult	6	6	9.6	Sapling	branch	121.5	NA	NA	NA	2	111	angular	Outward	N	1	62	30.8	0	81.6
Rutland	Rutland	No rains	Yet to rise	C. subcristatus	M	Adult	6.8	6.6	16.2	Sapling	leaf-branch	161.2	NA	NA	9.4	0.9	223	angular	Inward	N	17.9	106	28.3	2.1	81.7
Rutland	Rutland	No rains	Yet to rise	C. subcristatus	M	Adult	5.6	6.3	15.2	Sapling	leaf	176.9	40	3.2	NA	1.5	310	angular	Inward	N	0	51.1	29.1	0	80.1
Rutland	Rutland	No rains	Yet to rise	C. subcristatus	M	Adult	NA	NA	NA	Sapling	branch	79.1	NA	NA	3.8	1.8	20.5	horizontal	Inward	N	2.9	22.5	29.7	0	80.1
Rutland	Rutland	No rains	Yet to rise	C. subcristatus	M	Adult	9.8	7.2	18.2	Sapling	branch	196.2	NA	NA	9.8	1	196.8	horizontal	Inward	N	0	133.5	29.2	0	80.9
South Andaman	Kanaidera	No rains	Yet to rise	C. subcristatus	M	Adult	4.6	5.9	14	Sapling	branch	131	NA	NA	3.9	1.5	33.2	vertical	Outward	N	7.9	75.3	30	0	82.1
South Andaman	Kanaidera	No rains	Yet to rise	C. subcristatus	NA	Sbad	3	4.9	11.6	Sapling	branch	92.1	NA	NA	10	2.3	69.5	vertical	Outward	N	3	47.5	29.6	0	89.8
South Andaman	Kanaidera	No rains	Yet to rise	C. subcristatus	NA	Sbad	2.4	4.4	10.7	Sapling	branch	144.2	NA	NA	8.5	1.1	103.4	horizontal	Outward	N	0	33.2	30	0	81.3
South Andaman	Kanaidera	No rains	Yet to rise	C. subcristatus	NA	Sbad	2	4.6	11.1	Sapling	leaf	65.5	18.1	6.9	2.1	1.2	10.2	horizontal	Inward	N	7.8	45	29.8	1.5	79.3
South Andaman	Kanaidera	No rains	Yet to rise	C. subcristatus	NA	Sbad	2	4.4	10.8	Sapling	leaf	72	36.5	6.5	8.9	1.3	71	horizontal	Inward	N	4	37.5	29.5	0	81.1
South Andaman	Kanaidera	No rains	Yet to rise	C. subcristatus	NA	Sbad	3.4	5	11.8	Sapling	branch	229	NA	NA	4.5	0.9	47	horizontal	Inward	N	1	48	30.1	0	80.5
South Andaman	Kanaidera	No rains	Yet to rise	C. brevicaudus	NA	Adult	3	4.7	9.9	Sapling	leaf	195	14.5	3.1	6.5	0.7	75.4	angular	Inward	N	2.9	149	28.2	0	87.5
South Andaman	Kanaidera	No rains	Yet to rise	C. brevicaudus	NA	Adult	3.2	4.8	8.7	Sapling	leaf-branch	81	7	3.1	3.5	0.9	13.1	horizontal	Inward	N	2.5	8.2	27.7	0	84.2
South Andaman	Kanaidera	No rains	Yet to rise	C. subcristatus	F	Adult	5.2	5.2	12.5	Sapling	leaf	163.5	37	3.1	20.5	1.4	193	angular	Inward	N	2.7	70.5	27.3	0	88
South Andaman	Kanaidera	No rains	Yet to rise	C. subcristatus	F	Adult	3	4.8	11.3	Sapling	branch	100	NA	NA	7.3	1	43	horizontal	Inward	N	1.7	60.1	28.1	0	87.6
South Andaman	Kanaidera	No rains	Yet to rise	C. subcristatus	F	Adult	3.4	5	11.5	Sapling	leaf	67.9	23	4.5	9.6	1.2	63	angular	Outward	N	9.8	8.5	27.8	0	86.6
South Andaman	Kanaidera	No rains	Yet to rise	C. subcristatus	F	Adult	3.2	5.1	12.1	Sapling	leaf	59.5	9.4	4.2	NA	1	0	horizontal	Inward	N	1.8	5	28.1	0	84.8
South Andaman	Kanaidera	No rains	Yet to rise	C. subcristatus	M	Adult	5	5.8	14.4	Sapling	leaf-branch	189	NA	NA	9.4	1.5	167.5	angular	Outward	N	3.3	92	28.7	0	83.3
South Andaman	Kanaidera	No rains	Yet to rise	C. subcristatus	M	Adult	4.6	6	14	Sapling	leaf-branch	216.5	NA	NA	11.9	0.9	188	horizontal	Inward	N	2	65.6	27.9	0	85.3
South Andaman	Kanaidera	No rains	Yet to rise	C. subcristatus	M	Adult	7.2	6.8	15.4	Sapling	branch	275	NA	NA	22.5	2.8	220	horizontal	Inward	N	17	41	27.3	0	86.5
South Andaman	Kanaidera	No rains	Yet to rise	C. brevicaudus	NA	Juvenile	1	3.2	6.2	Sapling	leaf	56	17	6.5	3.9	0.8	12.3	horizontal	Inward	N	13.8	25.1	29.4	0	81.1
South Andaman	Kanaidera	No rains	Yet to rise	C. brevicaudus	NA	Sbad	1.8	4.1	8.4	Sapling	leaf	145.8	15.5	6.8	6	1.5	9.5	angular	Inward	N	4.9	27	28.4	0	85.5
South Andaman	Kanaidera	No rains	Yet to rise	C. subcristatus	NA	Sbad	1.6	3.9	9	Tree	branch	122	NA	NA	24	1.5	52.5	vertical	Inward	N	41	37.5	28.7	0	92.9
South Andaman	Kanaidera	No rains	Yet to rise	C. subcristatus	NA	Sbad	2.6	4.7	11.5	Sapling	leaf	112.1	27.8	2	8.7	0.7	91	horizontal	Inward	N	2.5	69.5	29.1	0	87.8
South Andaman	Kanaidera	No rains	Crescent	C. subcristatus	M	Adult	3.8	5	13.6	Sapling	branch	125.2	NA	NA	13.3	1.5	90.2	horizontal	Inward	N	2	25.5	28	0	94.2
South Andaman	Kanaidera	No rains	Crescent	C. subcristatus	M	Adult	5	6.3	NA	Sapling	branch	261	NA	NA	8.9	1.7	77.1	horizontal	Outward	N	3.2	62.5	28	0	88.1
South Andaman	Kanaidera	No rains	Crescent	C. subcristatus	M	Adult	8.2	7	17.4	Sapling	branch	226	NA	NA	10.2	2.3	116.5	horizontal	Inward	N	11	31	28.5	0	91.7
South Andaman	Kanaidera	No rains	Crescent	C. subcristatus	NA	Juvenile	0.8	3.1	7.1	Sapling	leaf	49.9	18.7	6.2	3	1.1	15.5	horizontal	Inward	N	4.5	35.2	27.3	0	90.8
South Andaman	Kanaidera	No rains	Crescent	C. subcristatus	NA	Sbad	3.2	4.6	12	Sapling	leaf	90	15	7.1	7.2	0.8	107.5	horizontal	Inward	Y	1.5	50	28.8	0	84.8
South Andaman	Kanaidera	No rains	Crescent	C. subcristatus	NA	Sbad	3.4	4.9	12.5	Sapling	leaf	86.2	11.1	4.3	4.1	1	36	horizontal	Inward	N	2.2	64.5	28.5	0	91
South Andaman	Kanaidera	No rains	Crescent	C. subcristatus	NA	Sbad	2	4.2	NA	Sapling	leaf	87.5	19.2	12.4	11.4	0.6	148	horizontal	Inward	N	1.4	23	29.5	0	92.7
South Andaman	Kanaidera	Rain	Crescent	C. brevicaudus	NA	Adult	2.2	4.6	9.3	Sapling	leaf	113.5	17.9	8.9	6.1	1.2	88	horizontal	Inward	N	8.5	30.8	28.2	0	84.5
South Andaman	Kanaidera	Rain	Crescent	C. brevicaudus	NA	Adult	4	6.2	10.1	Sapling	leaf	120	14.4	6.6	3.8	0.7	48.2	horizontal	Inward	N	5	42.5	27.9	0	88.4
South Andaman	Kanaidera	Rain	Crescent	C. brevicaudus	NA	Adult	3.2	4.9	9	Sapling	leaf	131	17	5.5	4.5	0.6	64.1	angular	Inward	N	3	96.5	27.3	0	89.6
South Andaman	Kanaidera	Rain	Crescent	C. subcristatus	F	Adult	2.6	4.8	11.6	Sapling	leaf	100	19.5	8.6	5.8	0.7	89.5	horizontal	Inward	N	5.1	31.5	27.8	0	90.7
South Andaman	Kanaidera	Rain	Crescent	C. subcristatus	M	Adult	6.8	6.2	NA	Sapling	leaf-branch	64.3	NA	NA	3.3	1	22.2	horizontal	Inward	N	3.5	82.5	30.1	0	84
South Andaman	Kanaidera	Rain	Crescent	C. subcristatus	M	Adult	7.6	6.9	15.8	Sapling	leaf	97.9	39.5	6.1	NA	2.3	114	horizontal	Inward	N	3	68	27.9	0	87.9
South Andaman	Kanaidera	Rain	Crescent	C. subcristatus	M	Adult	7.2	6.5	15.8	Sapling	leaf	128.8	50	18	NA	1.8	122	horizontal	Inward	N	2	101.5	27.2	0	90.5
South Andaman	Kanaidera	Rain	Crescent	C. subcristatus	M	Adult	5.8	6.2	15.9	Sapling	leaf-branch	161	NA	NA	5.1	1.3	28	horizontal	Outward	N	6.5	69.5	27.3	0	93.9
South Andaman	Kanaidera	Rain	Crescent	C. subcristatus	NA	Juvenile	1	3.1	6.5	Sapling	leaf	96.9	22.2	8.6	3.5	1.1	42	horizontal	Inward	N	9.5	42.4	26.4	0	82
South Andaman	Kanaidera	Rain	Crescent	C. subcristatus	NA	Sbad	2	4.4	9.9	Sapling	leaf-branch	131	NA	NA	6.1	0.6	71.5	horizontal	Inward	N	2	23.5	27.8	0	85.4
South Andaman	Kanaidera	Rain	Crescent	C. brevicaudus	NA	Sbad	2	4.2	8.8	Sapling	leaf	31	16	5.2	5	0.7	36.9	horizontal	Inward	N	2.1	46	27.7	0	89.8
South Andaman	Kanaidera	Rain	Crescent	C. brevicaudus	NA	Sbad	2	4.2	7.9	Sapling	leaf	106	19.1	6.2	4.2	1	23.3	horizontal	Inward	N	7	75.5	27.9	0	89.8
South Andaman	Kanaidera	Rain	Crescent	C. subcristatus	NA	Sbad	2.8	4.5	11.4	Sapling	trunk	93.7	NA	NA	0.8	0.8	0	vertical	Inward	Y	NA	3.8	NA	NA	NA
South Andaman	Kanaidera	NA	NA	C. brevicaudus	NA	Adult	4.4	5.1	9.5	Sapling	leaf	142	13.9	4.2	9.3	NA	42.8	horizontal	Inward	N	5.2	85.4	NA	NA	NA
South Andaman	Kanaidera	NA	NA	C. subcristatus	F	Adult	6	5.9	11.1	Sapling	leaf-branch	132.3	NA	NA	13.4	1	123.9	angular	Inward	N	1.8	117.6	NA	NA	NA
South Andaman	Kanaidera	NA	NA	C. subcristatus	M	Adult	NA	NA	NA	Sapling	leaf	202.9	56.3	11.2	33.5	2.1	168.4	horizontal	Inward	N	4	61.3	NA	NA	NA
South Andaman	Kanaidera	NA	NA	C. subcristatus	M	Adult	5.6	6.2	10.1	Sapling	branch	158.9	NA	NA	10.7	2.1	142	horizontal	Inward	N	3.3	52.8	NA	NA	NA
South Andaman	Kanaidera	NA	NA	C. subcristatus	M	Adult	7.4	6.5	15.8	Sapling	branch	190.2	NA	NA	8.6	1.7	47.7	horizontal	Outward	N	4.5	60.8	NA	NA	NA
South Andaman	Kanaidera	NA	NA	C. brevicaudus	NA	Juvenile	1	3	5.2	Sapling	leaf	154.4	25.1	6.9	10.6	0.6	133.9	horizontal	Inward	N	2.9	45.7	NA	NA	NA
South Andaman	Kanaidera	NA	NA	C. brevicaudus	NA	Adult	3.6	5.1	10.3	Sapling	leaf	123.4	26.5	9.1	4.6	1.5	NA	horizontal	Inward	N	4.2	46.8	28.7	0	93.1
South Andaman	Kanaidera	NA	NA	C. subcristatus	F	Adult	3.6	5.1	12.3	Sapling	leaf	107.5	37.7	16.1	6.8	2.3	48.2	horizontal	Outward	N	9.5	44.2	29.8	0	90
South Andaman	Kanaidera	NA	NA	C. subcristatus	M	Adult	4.8	6.1	15	Sapling	leaf	64.5	16.5	6.6	5.2	1	67.5	horizontal	Outward	N	9.9	25.8	29.2	0	87.6
South Andaman	Kanaidera	NA	NA	C. subcristatus	M	Adult	4.6	5.6	13.3	Sapling	leaf	53.6	29.3	14.9	6	1.5	93.2	horizontal	Inward	N	7.8	72.5	29.4	0	88.6
South Andaman	Kanaidera	NA	NA	C. subcristatus	NA	Juvenile	1.4	3.6	9	Sapling	leaf	103	11.1	5.3	5.4	1.6	104	horizontal	Inward	N	2	15.1	28.3	0	88.1
South Andaman	Kanaidera	NA	NA	C. subcristatus	NA	Juvenile	1.2	3.8	8.5	Sapling	leaf	92.6	20.2	6.3	4.1	1.2	22.4	horizontal	Inward	N	4	81.5	29.2	0	88
South Andaman	Kanaidera	NA	NA	C. subcristatus	NA	Sbad	2	4.6	11.9	Sapling	leaf	167.6	8.1	7.8	11.3	0.8	150.5	angular	Inward	N	4.5	65	27.7	0	89.5
South Andaman	Kanaidera	No rains	Almost full	C. brevicaudus	NA	Adult	7.8	5.8	11.9	Sapling	leaf	81	30	3.6	3.1	2.9	0	horizontal	Inward	N	4.2	7	NA	NA	NA
South Andaman	Kanaidera	No rains	Almost full	C. brevicaudus	NA	Adult	2.8	4.1	8.4	Sapling	leaf	133.5	27.1	4.9	3.3	3.3	0	horizontal	Inward	N	5	19.5	NA	NA	NA
South Andaman	Kanaidera	No rains	Almost full	C. brevicaudus	NA	Adult	4.6	5.3	10.4	Sapling	leaf	131.7	18.5	5.8	4	1.3	16.5	horizontal	Inward	N	5.5	48	NA	NA	NA
South Andaman	Kanaidera	No rains	Almost full	C. brevicaudus	NA	Adult	2.4	4.5	7.8	Sapling	leaf	73.1	21.1	6.9	3.3	2.3	0	horizontal	Inward	N	3	48	NA	NA	NA
South Andaman	Kanaidera	No rains	Almost full	C. brevicaudus	NA	Adult	2.4	4.5	8.7	Sapling	leaf	40.8	16	6.8	2.5	1.3	39	horizontal	Inward	N	4.1	15.1	NA	NA	NA
South Andaman	Kanaidera	No rains	Almost full	C. subcristatus	F	Adult	4.2	5.5	12.8	Sapling	leaf	70.5	18.5	7.5	2.7	1.1	22.2	angular	Inward	N	3.9	18.2	NA	NA	NA
South Andaman	Mt. Harriet	No rains	Almost full	C. subcristatus	F	Adult	2.4	4.6	10.7	Sapling	leaf	111.2	12.7	3.6	14.1	1.1	54	horizontal	Inward	N	2.3	49.5	NA	NA	NA
South Andaman	Mt. Harriet	No rains	Almost full	C. subcristatus	F	Adult	5	5.7	12.8	Sapling	leaf	93	26.2	10.1	4.6	2.3	0	horizontal	Inward	N	4.5	39.2	NA	NA	NA
South Andaman	Mt. Harriet	No rains	Almost full	C. subcristatus	F	Adult	2.4	4.5	11.4	Sapling	branch	223	NA	NA	8.3	2.5	105.4	angular	Outward	N	10	65.5	NA	NA	NA
South Andaman	Mt. Harriet	No rains	Almost full	C. subcristatus	F	Adult	5.4	5.7	14.2	Sapling	leaf	62.5	19	7.6	7.5	1.2	55	horizontal	Outward	N	11	21	NA	NA	NA
South Andaman	Mt. Harriet	No rains	Almost full	C. subcristatus	F	Adult	4	5.6	14	Sapling	leaf-branch	88	10.5	5.8	6.3	1.5	76	horizontal	Outward	N	12	7	NA	NA	NA
South Andaman	Mt. Harriet	No rains	Almost full	C. subcristatus	M	Adult	8.2	6.9	17	fallen branch	fallen branch	128.2	NA	NA	NA	2.6	NA	horizontal	NA	N	NA	1	NA	NA	NA
South Andaman	Mt. Harriet	No rains	Almost full	C. subcristatus	M	Adult	9.8	6.9	17	Sapling	leaf	146	52	19.9	33	2.3	99	horizontal	Outward	N	4	20.2	NA	NA	NA
South Andaman	Mt. Harriet	No rains	Almost full	C. brevicaudus	NA	Juvenile	1.2	3.1	6.5	Sapling	leaf	153	11.3	3.1	10	1.8	118.5	horizontal	Inward	N	0.5	37.2	NA	NA	NA
South Andaman	Mt. Harriet	No rains	Almost full	C. brevicaudus	NA	Juvenile	1	2.7	4.6	Sapling	leaf	70.9	13.1	3.3	3.5	1	21.5	horizontal	Inward	N	1.8	26	NA	NA	NA
South Andaman	Mt. Harriet	No rains	Almost full	C. brevicaudus	NA	Sbad	2.6	4.2	7.9	Sapling	leaf	51.5	9.5	3.2	3.3	1.8	0	angular	Inward	N	3	26	NA	NA	NA
South Andaman	Mt. Harriet	No rains	Almost full	C. brevicaudus	NA	Sbad	1.6	3.7	6.6	Sapling	leaf	120.5	19.5	5.1	4.9	2	10	horizontal	Inward	N	3.3	21.4	NA	NA	NA
South Andaman	Mt. Harriet	No rains	Almost full	C. brevicaudus	NA	Sbad	1.8	3.6	7.4	Sapling	leaf-branch	215	NA	NA	10.1	1.1	214	horizontal	Inward	N	2.2	77	NA	NA	NA
South Andaman	Mt. Harriet	No rains	Almost full	C. brevicaudus	NA	Sbad	1.8	4	7.8	Sapling	leaf	62.1	19.5	6.1	3.1	2.2	0	horizontal	Inward	N	12	37.5	NA	NA	NA
South Andaman	Mt. Harriet	No rains	Almost full	C. brevicaudus	NA	Sbad	1.6	3.8	6.8	Sapling	leaf	112	NA	NA	4.9	0.1	58	horizontal	Inward	N	0	15.6	NA	NA	NA
South Andaman	Mt. Harriet	No rains	Almost full	C. subcristatus	F	Adult	4.2	5.2	13.1	Sapling	branch	248	NA	NA	11.9	1.2	244	angular	Outward	N	2.5	90.5	26.9	0	84
South Andaman	Mt. Harriet	No rains	Almost full	C. subcristatus	F	Adult	4.6	5.5	12.8	fallen branch	fallen branch	66.2	NA	NA	NA	1.6	NA	horizontal	NA	N	NA	7.5	28.4	0	84
South Andaman	Mt. Harriet	No rains	Almost full	C. subcristatus	F	Adult	4	5.2	9.5	Sapling	branch	242.5	NA	NA	12	2	61	horizontal	Outward	N	4.5	87	27.6	0	83.8
South Andaman	Mt. Harriet	No rains	Almost full	C. subcristatus	F	Adult	3	4.9	11.2	Sapling	leaf	115.5	15	8.4	8.9	1.7	37.5	angular	Outward	N	6.3	52.9	27.3	0	81.4
South Andaman	Mt. Harriet	No rains	Almost full	C. subcristatus	F	Adult	5	5.9	NA	Sapling	leaf	128.4	60.7	11	NA	3.2	160	horizontal	Inward	N	2.4	60	27.7	0	84.2
South Andaman	Mt. Harriet	No rains	Almost full	C. subcristatus	NA	Juvenile	0.8	3.1	6.8	Sapling	leaf	87.3	11.2	6.9	4.5	1.5	34.1	horizontal	Inward	N	2.5	31	28	0	33.2
South Andaman	Kanaidera	No rains	Almost full	C. brevicaudus	NA	Juvenile	1	3.1	5.9	Sapling	leaf	162.9	11.7	4.2	3.7	1.8	91.3	horizontal	Inward	N	2.8	17.5	28.5	0	81.9
South Andaman	Kanaidera	No rains	Almost full	C. subcristatus	NA	Sbad	2.2	4.5	10.8	Sapling	branch	127.3	NA	NA	5.5	1.2	45.9	horizontal	Outward	N	3.4	50	26.5	0	88
South Andaman	Kanaidera	No rains	Almost full	C. brevicaudus	NA	Sbad	3.4	5	NA	Sapling	leaf	152	9.8	4	4.4	1.2	9.9	angular	Inward	N	3.2	60.5	28.8	0	84.7
South Andaman	Kanaidera	No rains	Almost full	C. brevicaudus	NA	Juvenile	0.4	2.3	3.9	Sapling	leaf	142	11.7	3.7	3.7	1.2	31.5	horizontal	Inward	N	5.4	83.5	26.5	0	88.6
South Andaman	Kanaidera	No rains	Almost full	C. subcristatus	NA	Juvenile	1.4	3.5	7.4	Sapling	leaf	121.5	19.2	7.9	7.1	0.7	148	horizontal	Inward	N	4.1	57.3	28.3	0	81.3
South Andaman	Kanaidera	No rains	Almost full	C. brevicaudus	NA	Sbad	1.2	3.2	6.1	Sapling	leaf	12.2	13.2	5.2	2.5	0.9	15.4	horizontal	Inward	N	4.5	39	26.4	0	82.6
South Andaman	Kanaidera	No rains	Almost full	C. subcristatus	NA	Sbad	2.8	5	12	Sapling	leaf	134.4	12.6	2.1	11.3	0.7	184	angular	Inward	N	6.3	56.4	27.6	0	90.3
South Andaman	Kanaidera	Rain	Almost full	C. brevicaudus	NA	Adult	8.4	5.8	9.1	Sapling	leaf-branch	103	NA	NA	8.6	1.2	45.5	horizontal	perpendicular	N	3	54	NA	NA	NA
South Andaman	Kanaidera	Rain	Almost full	C. brevicaudus	NA	Adult	9.8	6.4	13.3	Sapling	leaf-branch	250	NA	NA	12.5	1.5	87.2	angular	Inward	N	9.5	NA	NA	NA	NA
South Andaman	Kanaidera	Rain	Almost full	C. brevicaudus	NA	Adult	6	5.4	10.3	Sapling	leaf	108.5	21.6	7.3	10.4	1.7	44.5	horizontal	perpendicular	N	2.5	69	NA	NA	NA
South Andaman	Kanaidera	Rain	Almost full	C. brevicaudus	NA	Adult	6	5.9	10.6	Sapling	leaf-branch	180	NA	NA	6.6	1.5	51.2	horizontal	perpendicular	N	3.5	70	28.7	0	80.2
South Andaman	Kanaidera	Rain	Almost full	C. brevicaudus	NA	Adult	6	5.5	11	Sapling	leaf	68	18.6	7.5	10.4	2	53.5	angular	Inward	N	10	55	27.3	0	87.2
South Andaman	Kanaidera	Rain	Almost full	C. brevicaudus	NA	Adult	5.6	5.5	10	Sapling	leaf	144.3	19.1	6.8	4.5	1	38.7	horizontal	Inward	N	8.1	27.5	26.3	0	83.5
Little Andaman	Krishnanallah	Rain	Almost full	C. subcristatus	F	Adult	3.6	5	12.3	Sapling	leaf	163.9	22.1	7.5	9.7	1.8	50.5	horizontal	Inward	N	5	55	NA	NA	NA
Little Andaman	Krishnanallah	Rain	Almost full	C. subcristatus	F	Adult	2.4	4.5	10.4	Sapling	leaf	114.5	111.5	7	18.5	1.5	128.5	angular	Inward	N	2.8	52	27.3	0	90.9
Little Andaman	Krishnanallah	Rain	Almost full	C. subcristatus	F	Adult	7	6.2	15.3	Sapling	branch	63	NA	NA	3.3	1.4	25.5	horizontal	Inward	N	16	46	28.3	0	87.1
Little Andaman	Krishnanallah	Rain	Almost full	C. subcristatus	F	Adult	6	6.2	13.6	Sapling	leaf	107.5	25.5	7.9	3.7	2	10.2	angular	Inward	N	6	73	26.6	0	92.7
Little Andaman	Krishnanallah	Rain	Almost full	C. subcristatus	F	Adult	7	6.1	10	Sapling	leaf	125.9	NA	NA	4	0.8	34.7	angular	perpendicular	N	6.6	22	26.7	0	88.3
Little Andaman	Krishnanallah	Rain	Almost full	C. subcristatus	F	Adult	6.4	5.8	10.5	Sapling	leaf	161	18	5.1	7.1	1.2	89.5	horizontal	Inward	N	7.8	74.2	25.9	0	84.6
Little Andaman	Krishnanallah	Rain	Almost full	C. subcristatus	F	Adult	3.8	5.1	12.8	Sapling	leaf	189.3	22	9.4	5.9	2.3	75	horizontal	Inward	N	11.1	122	25.6	0	97.5
Little Andaman	Krishnanallah	Rain	Almost full	C. subcristatus	M	Adult	5.6	5.9	13.7	Sapling	leaf	161.1	13.1	8	5.6	2	0	horizontal	perpendicular	Y	11.5	28	NA	NA	NA
Little Andaman	Krishnanallah	Rain	Almost full	C. subcristatus	M	Adult	5.4	5.8	13.2	Sapling	leaf	115	11.5	5	9	1.5	58	angular	Inward	N	3	120	NA	NA	NA
Little Andaman	Krishnanallah	Rain	Almost full	C. subcristatus	M	Adult	5.6	5.8	13.8	Sapling	trunk	81	NA	NA	9.3	6.7	0	vertical	Outward	N	140	30	NA	NA	NA
Little Andaman	Krishnanallah	Rain	Almost full	C. subcristatus	M	Adult	2.6	4.7	11.7	Sapling	leaf	174.9	27.8	12.2	6	2	43.2	horizontal	Inward	N	3.8	69.4	27.5	0	85.7
Little Andaman	Krishnanallah	Rain	Almost full	C. subcristatus	M	Adult	10.4	7.8	18.5	Sapling	leaf	170.4	17.6	6.8	9.5	1.7	49.6	horizontal	Inward	N	1.5	99	28.2	0	87.6
Little Andaman	Krishnanallah	Rain	Almost full	C. subcristatus	M	Adult	9.8	7.5	17	Sapling	leaf	103.1	15.3	5.8	3.7	1	0	horizontal	Inward	N	5.4	31.5	26.7	0	100
Little Andaman	Krishnanallah	Rain	Almost full	C. brevicaudus	NA	Juvenile	0.8	3.1	5.2	Sapling	leaf	88.4	13.2	6	3.6	1.3	12.5	horizontal	Inward	N	7.5	57	NA	NA	NA
Little Andaman	Krishnanallah	Rain	Almost full	C. brevicaudus	NA	Juvenile	1	3.3	5.5	Sapling	leaf	143.7	11.4	4	4.5	1.4	22	horizontal	Inward	N	3.5	81	NA	NA	NA
Little Andaman	Krishnanallah	Rain	Almost full	C. brevicaudus	NA	Juvenile	1	3	5.2	Sapling	leaf	83.5	19.9	3.1	6.2	2.7	39.5	horizontal	Inward	N	7	43	NA	NA	NA
Little Andaman	Krishnanallah	Rain	Almost full	C. brevicaudus	NA	Juvenile	0.4	2.1	3.3	Sapling	leaf	75	11.5	6	3.8	1.2	17	horizontal	Inward	N	7.2	22.5	NA	NA	NA
Little Andaman	Krishnanallah	Rain	Almost full	C. subcristatus	NA	Juvenile	0.4	2.6	5	Sapling	leaf	86	20.3	9.4	3.4	1.6	0	horizontal	Inward	N	11	14.5	NA	NA	NA
Little Andaman	Krishnanallah	Rain	Almost full	C. brevicaudus	NA	Juvenile	0.2	1.9	3.6	Sapling	leaf	34	17.9	9.6	3.2	1	10.2	horizontal	Inward	N	27	56.5	NA	NA	NA
Little Andaman	Krishnanallah	Rain	Almost full	C. brevicaudus	NA	Juvenile	0.4	2.1	3.4	Sapling	leaf	43.7	4.1	10.9	2.8	1.5	7.1	horizontal	Inward	N	4.5	39	25.9	0	94.4
Little Andaman	Krishnanallah	Rain	Almost full	C. brevicaudus	NA	Juvenile	0.2	2.1	2.5	Sapling	leaf	54.5	9	6.2	4	1.5	0	horizontal	Inward	N	7	15	26.8	0	90.1
Little Andaman	Krishnanallah	Rain	Almost full	C. brevicaudus	NA	Juvenile	0.4	2.5	4.2	Sapling	leaf	51.5	25.4	7.8	2.2	0.7	39	horizontal	Inward	Y	4.2	34.5	26.1	0	86.2
Little Andaman	Krishnanallah	Rain	Almost full	C. brevicaudus	NA	Juvenile	0.2	2.1	3.4	Sapling	leaf	77	26.4	6.4	4.1	1.9	19	horizontal	Inward	N	9.3	21.8	27.3	0	85.3
Little Andaman	Krishnanallah	Rain	Almost full	C. brevicaudus	NA	Juvenile	0.6	2.6	4.5	Sapling	leaf	68.8	29	9.1	2.8	1.9	0	horizontal	Inward	N	8.9	62.2	26.7	0	89.5
Little Andaman	Krishnanallah	Rain	Almost full	C. subcristatus	NA	Juvenile	0.8	2.9	6.4	Sapling	leaf	95.3	13	4.6	9.4	1	76	horizontal	Inward	N	7	58.5	28	0	86.4
Little Andaman	Krishnanallah	Rain	Almost full	C. brevicaudus	NA	Juvenile	NA	NA	NA	Sapling	leaf	65.5	10.5	5.7	2.9	1.1	9.2	horizontal	Outward	N	NA	42	28.6	0	92.8
Little Andaman	Krishnanallah	Rain	Almost full	C. brevicaudus	NA	Juvenile	0.4	2.4	3.2	Sapling	leaf	48.7	14.5	6.6	3.4	0.7	14.4	horizontal	Inward	Y	6.7	87.7	25.6	0	91.1
Little Andaman	Krishnanallah	Rain	Almost full	C. brevicaudus	NA	Juvenile	0.6	2.3	4.3	Sapling	leaf	67.9	17.3	5.6	2.5	0.8	22.6	horizontal	Inward	N	7.6	48.4	25.7	0	85.8
Little Andaman	Krishnanallah	Rain	Almost full	C. brevicaudus	NA	Juvenile	0.6	1.9	3.7	Sapling	leaf	101.4	5.3	2.6	5.5	0.5	4.8	horizontal	Inward	N	3.6	82.7	26.4	0	85.6
Little Andaman	Krishnanallah	Rain	Almost full	C. brevicaudus	NA	Juvenile	0.6	2.6	5.5	Sapling	leaf	105.9	11.1	5.2	4.2	0.4	68.1	horizontal	Inward	N	7.3	52.8	26.1	0	85.1
Little Andaman	Krishnanallah	Rain	Almost full	C. brevicaudus	NA	Sbad	1.4	3.4	6.5	Sapling	leaf	92	15.4	7.5	3.5	1.7	10.9	horizontal	Inward	Y	24.2	62	NA	NA	NA
Little Andaman	Krishnanallah	Rain	Almost full	C. brevicaudus	NA	Sbad	0.8	4	7.2	Sapling	leaf	78.5	15.5	5.3	2.9	2	30.5	horizontal	Inward	N	2.8	58	NA	NA	NA
Little Andaman	Krishnanallah	Rain	Almost full	C. brevicaudus	NA	Sbad	1.4	3.8	6	Sapling	leaf	76.2	14.3	4.1	3.2	1	24.5	horizontal	Inward	N	4.9	32	NA	NA	NA
Little Andaman	Krishnanallah	Rain	Almost full	C. brevicaudus	NA	Sbad	1.2	3.3	6	Sapling	leaf	85	15	4.9	4.5	1.5	36.5	horizontal	Inward	N	1.3	41	NA	NA	NA
Little Andaman	Krishnanallah	Rain	Almost full	C. subcristatus	NA	Sbad	1	3.5	7.5	Sapling	leaf	74	13.5	5.5	14.8	1.1	134.2	horizontal	Inward	N	6	36	NA	NA	NA
Little Andaman	Krishnanallah	Rain	Almost full	C. brevicaudus	NA	Sbad	0.6	2.8	4	Sapling	leaf	72	10	5.1	5	1.8	74.9	horizontal	Inward	N	6.5	27.5	NA	NA	NA
Little Andaman	Krishnanallah	Rain	Almost full	C. brevicaudus	NA	Sbad	1	3.2	5.8	Sapling	leaf	75	17.3	6	4.8	1.5	33.9	horizontal	Inward	N	9.5	59	NA	NA	NA
Little Andaman	Krishnanallah	Rain	Almost full	C. brevicaudus	NA	Sbad	0.8	2.5	4.5	Sapling	leaf	77.5	14.8	4.3	4.8	1.5	37.7	horizontal	Inward	N	2.3	38.5	NA	NA	NA
Little Andaman	Krishnanallah	Rain	Almost full	C. subcristatus	NA	Sbad	0.8	3.3	6.7	fallen branch	fallen branch	178.5	NA	NA	NA	2.4	NA	angular	NA	N	10	110	27.4	0	96
Little Andaman	Krishnanallah	Rain	Almost full	C. subcristatus	NA	Sbad	1.6	3.7	8.3	Sapling	leaf	55.5	21	8.5	3.5	2	42.6	horizontal	Inward	N	15	61	27.1	0	95.3
Little Andaman	Krishnanallah	Rain	Almost full	C. brevicaudus	NA	Sbad	1.2	3.5	5.8	Sapling	leaf	103.6	17	5.1	7.5	1.1	26	horizontal	Inward	N	2.5	32	27.4	0	90.6
Little Andaman	Krishnanallah	Rain	Almost full	C. subcristatus	NA	Sbad	1	3.6	7.5	Sapling	leaf	127	21.6	9.7	4.8	2	43.4	angular	Inward	N	4.5	62	28.3	0	93.6
Little Andaman	Krishnanallah	Rain	Almost full	C. brevicaudus	NA	Sbad	1	2.9	5.4	Sapling	leaf-branch	73.8	NA	NA	6	0.1	17.7	horizontal	Inward	N	0	34	28.2	0	84.6
Little Andaman	Krishnanallah	Rain	Almost full	C. brevicaudus	NA	Sbad	0.8	2.9	4.8	Sapling	leaf	57	15.8	5.9	3.1	1.1	21	horizontal	Inward	N	3.8	17.5	27.8	0	91.3
Little Andaman	Krishnanallah	Rain	Almost full	C. brevicaudus	NA	Sbad	1.2	3.2	5.4	Sapling	leaf	49	14.3	6.1	2.6	1.1	55.5	horizontal	Inward	N	4.2	22	27.7	0	86.8
Little Andaman	Krishnanallah	Rain	Almost full	C. subcristatus	NA	Sbad	2	4.1	9.1	Sapling	leaf	66.1	31.5	9	5	2.5	0	horizontal	Inward	N	7.8	56	26.1	0	91.3
Little Andaman	Krishnanallah	Rain	Almost full	C. subcristatus	NA	Sbad	1.6	3.9	9.6	Sapling	leaf	111.9	28.5	10	5.1	2	45.5	horizontal	Inward	N	9.6	41	28	0	84.7
Little Andaman	Krishnanallah	Rain	Almost full	C. brevicaudus	NA	Sbad	2.4	4.4	8.5	Sapling	leaf	92.6	20.6	8.4	4.8	1.9	41.7	horizontal	Inward	N	6.9	31.6	28.6	0	81
Little Andaman	Krishnanallah	Rain	Almost full	C. subcristatus	NA	Sbad	1.8	3.5	8	Sapling	leaf	117.5	NA	NA	10.5	1.2	56.3	horizontal	perpendicular	N	3.5	58	26.4	0	87.8
Little Andaman	Krishnanallah	Rain	Almost full	C. subcristatus	NA	Sbad	1.2	3.5	8.3	Sapling	leaf	123.2	13.9	4.5	8	1.1	59.3	horizontal	Inward	N	5.3	42.7	27.3	0	94.1
Little Andaman	Krishnanallah	Rain	Almost full	C. subcristatus	NA	Sbad	1.4	3.5	8.3	Sapling	branch	101	NA	NA	14.7	2.6	23.2	horizontal	Outward	N	NA	67.4	29.1	0	78.6
Little Andaman	Krishnanallah	Rain	Almost full	C. brevicaudus	NA	Sbad	1.2	3.3	6.3	Sapling	leaf	51.4	15.8	5.4	3.8	0.9	17.7	horizontal	Inward	N	9.5	33.6	29	0	84.5
Little Andaman	Krishnanallah	Rain	Almost full	C. brevicaudus	NA	Sbad	1	2.9	6.1	Sapling	leaf	57.4	17.6	7.7	3.1	1.2	0	horizontal	Inward	Y	16.9	36.2	25.8	0	80.1
Little Andaman	Krishnanallah	Rain	Almost full	C. brevicaudus	NA	Sbad	1.6	3.4	6.5	Sapling	leaf	93.9	20.3	8	4.5	0.8	51.7	horizontal	Inward	N	13	78.4	25.9	0	85.9
Little Andaman	Krishnanallah	No rains	Yet to rise	C. subcristatus	F	Adult	3.4	5.2	12.2	Sapling	leaf	68	NA	NA	NA	0.9	73	horizontal	perpendicular	Y	1.5	48	28.2	0	86.6
Little Andaman	Krishnanallah	No rains	Yet to rise	C. subcristatus	F	Adult	3	5	12.4	Sapling	leaf	78.4	31.5	3.8	5.7	1.5	46.4	angular	Outward	Y	3.7	67.5	28	0	87.4
Little Andaman	Krishnanallah	No rains	Yet to rise	C. subcristatus	F	Adult	4.4	5.1	12.9	Sapling	branch	194.3	NA	NA	NA	3	175	angular	Outward	Y	NA	2	NA	NA	NA
Little Andaman	Krishnanallah	No rains	Yet to rise	C. subcristatus	F	Adult	2.8	4.8	12	Sapling	leaf	131	4.9	2.4	NA	1.7	108	angular	Inward	N	0.4	38	NA	NA	NA
Little Andaman	Krishnanallah	No rains	Yet to rise	C. subcristatus	F	Adult	6.2	5.4	12.8	vine/liana/climber	leaf	66.9	8.8	7.5	0.5	0.5	0	horizontal	Inward	N	7	7.5	NA	NA	NA
Little Andaman	Krishnanallah	No rains	Yet to rise	C. subcristatus	F	Adult	NA	NA	NA	Sapling	branch	195.5	NA	NA	7.9	2.4	173.5	angular	Outward	N	13.3	137	NA	NA	NA
Little Andaman	14 km	No rains	Yet to rise	C. subcristatus	F	Adult	6	5.6	13.4	Sapling	leaf	179	13.7	3.2	1.1	1.1	0	angular	Inward	N	2	33.5	NA	NA	NA
Little Andaman	14 km	No rains	Yet to rise	C. subcristatus	F	Adult	6.8	6.3	14	Sapling	trunk	106.5	NA	NA	5.2	2.6	0	vertical	Outward	N	10.2	53	NA	NA	NA
Little Andaman	14 km	No rains	Yet to rise	C. subcristatus	F	Adult	6	6	14	Sapling	trunk	82.5	NA	NA	5.6	4.1	0	vertical	Outward	N	61.5	29.8	NA	NA	NA
Little Andaman	14 km	No rains	Yet to rise	C. subcristatus	F	Adult	2.4	4.4	10.4	vine/liana/climber	trunk	212.5	NA	NA	4.8	0.9	163.8	horizontal	Outward	N	6.3	18	NA	NA	NA
Little Andaman	14 km	No rains	Yet to rise	C. subcristatus	M	Adult	8.8	7	16.5	Sapling	leaf	146	20.1	6.2	7.4	1.8	89.4	horizontal	Inward	N	3	21.5	NA	NA	NA
Little Andaman	14 km	No rains	Yet to rise	C. subcristatus	M	Adult	8	7	16.2	vine/liana/climber	trunk	158	NA	NA	NA	1.5	0	angular	NA	N	25	4.4	NA	NA	NA
Little Andaman	14 km	No rains	Yet to rise	C. subcristatus	M	Adult	6.2	6.8	15.8	Sapling	branch	140	NA	NA	7.9	2.4	25.2	angular	Outward	N	1.8	61.7	NA	NA	NA
Little Andaman	14 km	No rains	Yet to rise	C. subcristatus	NA	Juvenile	0.6	2.8	NA	Sapling	leaf	34.3	10.6	4.7	1.5	1	0	horizontal	perpendicular	N	5	20	NA	NA	NA
Little Andaman	14 km	No rains	Yet to rise	C. subcristatus	NA	Juvenile	0.4	2.3	4.5	Sapling	leaf	41	14.6	5.1	2.1	1.1	0	horizontal	Inward	N	6.4	11.5	NA	NA	NA
Little Andaman	14 km	No rains	Yet to rise	C. subcristatus	NA	Sbad	1.6	3.8	8.9	Sapling	leaf	117.8	30.7	11.4	5	2.5	0	horizontal	Inward	N	17.5	15.4	NA	NA	NA
Little Andaman	14 km	No rains	Yet to rise	C. subcristatus	NA	Sbad	1.6	4	7.8	Sapling	leaf	43.2	18.9	4.2	2.9	1.1	0	horizontal	Inward	N	7.4	11	NA	NA	NA
Little Andaman	14 km	No rains	Yet to rise	C. subcristatus	NA	Sbad	1.4	3.8	7.5	Sapling	leaf	57.8	15.2	4.8	3.2	1.5	0	horizontal	Inward	N	0.6	30	NA	NA	NA
Little Andaman	14 km	No rains	Yet to rise	C. subcristatus	NA	Sbad	1	3.4	7.4	Sapling	leaf	100.1	14.5	8.1	9	1	90.3	horizontal	Inward	N	3.8	57.5	NA	NA	NA
Little Andaman	14 km	No rains	Yet to rise	C. subcristatus	NA	Sbad	6.8	4.1	9.4	vine/liana/climber	trunk	180.3	NA	NA	NA	2	0	angular	Inward	N	NA	70	NA	NA	NA
Little Andaman	14 km	No rains	Yet to rise	C. subcristatus	NA	Sbad	5.6	5.4	12.3	Sapling	leaf	107	30.2	8.1	5.6	2	34.9	horizontal	Inward	N	2	55.5	NA	NA	NA
Little Andaman	14 km	Rain	Yet to rise	C. subcristatus	F	Adult	3	4.6	11	Sapling	leaf	161	24.2	13.3	6	2.4	59.5	angular	Inward	N	2.9	44.2	NA	NA	NA
Little Andaman	14 km	Rain	Yet to rise	C. subcristatus	F	Adult	7	5.8	14	Sapling	leaf	101	28.9	13	4.5	3.5	17.4	angular	Inward	N	4	30	NA	NA	NA
Little Andaman	14 km	Rain	Yet to rise	C. subcristatus	F	Adult	4.4	5.3	12.9	Sapling	leaf	93.2	16.7	6.5	6	1.3	49.5	horizontal	Inward	N	1.8	78.8	NA	NA	NA
Little Andaman	14 km	Rain	Yet to rise	C. subcristatus	F	Adult	5.6	5.9	13.2	Sapling	leaf-branch	123.5	NA	NA	26.3	1.1	141.6	horizontal	Inward	N	1	58	NA	NA	NA
Little Andaman	14 km	Rain	Yet to rise	C. subcristatus	F	Adult	3.6	4.9	12.1	Sapling	leaf-branch	123.5	NA	NA	26.3	1.1	141.6	horizontal	Inward	N	1	58	NA	NA	NA
Little Andaman	14 km	Rain	Yet to rise	C. subcristatus	F	Adult	3.2	5.2	12.5	Sapling	leaf	105.2	27	14.1	4.6	2.9	15.3	angular	Inward	N	6	49.8	NA	NA	NA
Little Andaman	South Bay	Rain	Yet to rise	C. subcristatus	F	Adult	3.2	4.8	12.2	vine/liana/climber	leaf	79.5	NA	NA	NA	1.8	0	vertical	perpendicular	N	4.2	12	NA	NA	NA
Little Andaman	South Bay	Rain	Yet to rise	C. subcristatus	F	Adult	6	6.1	15	vine/liana/climber	leaf	135	11.3	4	NA	0.5	0	horizontal	Outward	N	5.2	50	NA	NA	NA
Little Andaman	South Bay	Rain	Yet to rise	C. subcristatus	F	Adult	4	5.4	12.6	Sapling	leaf	107.2	15.4	9.3	6	1.5	61.6	angular	Inward	N	4.5	84	NA	NA	NA
Little Andaman	South Bay	Rain	Yet to rise	C. subcristatus	F	Adult	7.4	6.2	15.2	Sapling	branch	175	NA	NA	7	2.1	36.9	angular	Outward	N	19.4	61.5	NA	NA	NA
Little Andaman	South Bay	Rain	Yet to rise	C. subcristatus	F	Adult	2.4	4.3	8.4	Sapling	leaf	156	15.5	9.9	11.4	1.5	57.7	horizontal	Inward	N	4.5	31	NA	NA	NA
Little Andaman	South Bay	Rain	Yet to rise	C. subcristatus	F	Adult	3.6	5.3	11.3	Sapling	leaf-branch	101.6	NA	NA	4.6	1.1	0	horizontal	Inward	N	1.5	76	NA	NA	NA
Little Andaman	South Bay	Rain	Yet to rise	C. subcristatus	F	Adult	2.2	4.3	10.1	Sapling	leaf	113.5	22.4	6.7	4.7	0.9	29.1	angular	Inward	N	1	57	NA	NA	NA
Little Andaman	South Bay	Rain	Yet to rise	C. subcristatus	F	Adult	5.8	6	14.7	Sapling	trunk	72.1	NA	NA	5.2	3.5	0	angular	Outward	N	37	32	NA	NA	NA
Little Andaman	South Bay	Rain	Yet to rise	C. subcristatus	F	Adult	NA	NA	NA	Sapling	branch	118.3	NA	NA	7.6	1	128.5	horizontal	Inward	N	4.6	63	NA	NA	NA
Little Andaman	South Bay	Rain	Yet to rise	C. subcristatus	F	Adult	2	4.2	10.5	Sapling	leaf	138	22.1	12.1	7.6	1.7	45.4	horizontal	Inward	N	5.5	111	NA	NA	NA
Little Andaman	South Bay	Rain	Yet to rise	C. subcristatus	F	Adult	6	5.9	13.9	Sapling	leaf	119.5	11	4.1	4.2	1.1	57.8	angular	Inward	N	3	47	NA	NA	NA
Little Andaman	South Bay	Rain	Yet to rise	C. subcristatus	M	Adult	7	6.6	16.3	Sapling	leaf	158.1	39	14.1	5.5	2	0	horizontal	Inward	N	7	56	NA	NA	NA
Little Andaman	South Bay	Rain	Yet to rise	C. subcristatus	M	Adult	9.4	7.1	17.6	Sapling	leaf	127.3	28.2	12.2	4.6	3	15.1	angular	Inward	N	4.8	71	NA	NA	NA
Little Andaman	South Bay	Rain	Yet to rise	C. subcristatus	M	Adult	NA	NA	NA	Sapling	trunk	138.9	NA	NA	5	2.7	0	vertical	Outward	N	5.2	42	NA	NA	NA
Little Andaman	South Bay	Rain	Yet to rise	C. subcristatus	M	Adult	8.6	7.2	NA	vine/liana/climber	trunk	193.5	NA	NA	NA	2.1	0	vertical	Inward	N	12.3	44	NA	NA	NA
Little Andaman	South Bay	Rain	Yet to rise	C. subcristatus	M	Adult	10	7.1	11.7	Sapling	leaf	100	28.5	13.1	5.2	2.6	0	horizontal	Inward	N	3.3	56	NA	NA	NA
Little Andaman	South Bay	Rain	Yet to rise	C. subcristatus	M	Adult	10.6	7.2	17.9	Sapling	branch	38	NA	NA	2.5	2.1	18.9	angular	Outward	N	9.5	20	NA	NA	NA
Little Andaman	South Bay	Rain	Yet to rise	C. subcristatus	NA	Juvenile	0.8	2.9	5.8	Sapling	leaf	46.5	15.7	6	2.9	0.9	47.5	horizontal	Inward	N	1.5	32	NA	NA	NA
Little Andaman	South Bay	Rain	Yet to rise	C. subcristatus	NA	Juvenile	0.8	2.9	6.5	Sapling	leaf	79.5	15.2	6.1	1.9	0.5	23	horizontal	Inward	N	4.1	48	NA	NA	NA
Little Andaman	South Bay	Rain	Yet to rise	C. subcristatus	NA	Juvenile	0.4	2.3	4.6	Sapling	leaf	146.3	25.6	13	6.9	2.3	31	horizontal	Inward	N	16.5	41	NA	NA	NA
Little Andaman	South Bay	Rain	Yet to rise	C. subcristatus	NA	Sbad	1.2	3.3	7.4	Sapling	leaf	119.2	50	8.4	5	3.5	0	horizontal	Inward	N	28.9	52	NA	NA	NA
Little Andaman	South Bay	Rain	Yet to rise	C. subcristatus	NA	Sbad	1.2	3.3	8.1	Sapling	leaf	101	28.9	13	4.5	3.5	17.4	angular	Inward	N	7.9	42	NA	NA	NA
Little Andaman	South Bay	Rain	Yet to rise	C. subcristatus	NA	Sbad	1.6	3.9	9.2	Sapling	leaf	71.2	11.5	6.6	2.8	1.5	22	horizontal	Inward	N	4	47	NA	NA	NA
Little Andaman	South Bay	Rain	Yet to rise	C. subcristatus	NA	Sbad	1.4	3.8	8.6	Sapling	branch	172.3	NA	NA	6.2	1.9	55.6	angular	Outward	N	3.5	115	NA	NA	NA
Little Andaman	South Bay	Rain	Yet to rise	C. brevicaudus	NA	Sbad	1.4	3.6	6.2	Sapling	leaf	62.2	10.6	6	2.9	2	39.4	angular	Inward	N	1.5	49	NA	NA	NA
Little Andaman	South Bay	Rain	Yet to rise	C. subcristatus	NA	Sbad	1.6	3.9	9.1	Sapling	leaf	73.4	8.5	4.6	5.2	1.5	32	angular	Inward	N	11.5	44.5	NA	NA	NA
Little Andaman	South Bay	Rain	Yet to rise	C. subcristatus	NA	Sbad	1.6	3.5	8.5	Sapling	leaf	135.5	12.6	4.2	4.7	0.7	45.5	horizontal	Inward	N	1	57	NA	NA	NA
Little Andaman	South Bay	Rain	Yet to rise	C. subcristatus	NA	Sbad	1.2	3.5	7	vine/liana/climber	trunk	123	NA	NA	NA	0.6	0	horizontal	Outward	N	NA	64	NA	NA	NA
Little Andaman	South Bay	Rain	Yet to rise	C. subcristatus	NA	Sbad	1.6	3.6	8.9	Sapling	leaf	128.5	8.8	5.6	6	1	56	horizontal	Inward	N	2.4	69.5	NA	NA	NA
Little Andaman	South Bay	Rain	Yet to rise	C. brevicaudus	NA	Sbad	1	2.8	5.6	Sapling	leaf	84	16.2	6.5	3.5	1.2	29.6	horizontal	Inward	N	6.1	49	NA	NA	NA
Little Andaman	South Bay	Rain	Yet to rise	C. brevicaudus	NA	Sbad	0.8	2.9	5.8	Sapling	branch	49.8	NA	NA	2.5	1	20	horizontal	Inward	N	7.5	38.5	NA	NA	NA
Little Andaman	South Bay	Rain	Yet to rise	C. subcristatus	NA	Sbad	1.6	3.7	8.4	Sapling	leaf	113.8	22.3	9.2	6	1.7	35.8	angular	Inward	N	9.5	98	NA	NA	NA
Little Andaman	South Bay	Rain	Yet to rise	C. subcristatus	NA	Sbad	1.4	3.5	8.1	Sapling	leaf	167.7	9.5	4.2	7.3	1.1	77	horizontal	Inward	N	4	130	NA	NA	NA
Little Andaman	South Bay	Rain	Yet to rise	C. subcristatus	NA	Sbad	1.6	3.6	8	Sapling	leaf	149	48.8	2.7	12.8	3.6	98	angular	Inward	N	13.4	49	NA	NA	NA
Little Andaman	South Bay	Rain	Yet to rise	C. subcristatus	NA	Sbad	1.2	3.1	7	Sapling	leaf-branch	97.3	NA	NA	4.7	0.1	46.6	horizontal	Inward	N	0.5	38	NA	NA	NA
Little Andaman	South Bay	Rain	Yet to rise	C. subcristatus	NA	Sbad	2.6	4.5	10.4	vine/liana/climber	leaf	112	9.2	5	4.3	1.2	7.7	horizontal	Inward	N	3	30	NA	NA	NA
Little Andaman	South Bay	No rains	Yet to rise	C. subcristatus	F	Adult	6.2	6.1	10.5	Sapling	branch	179	NA	NA	11.1	1.3	279.9	horizontal	Inward	N	3.4	74	NA	NA	NA
Little Andaman	South Bay	No rains	Yet to rise	C. subcristatus	F	Adult	4.6	5.3	12.7	Sapling	branch	130.9	NA	NA	8.6	0.9	41.1	angular	Outward	N	NA	110	NA	NA	NA
Little Andaman	South Bay	No rains	Yet to rise	C. subcristatus	F	Adult	2.8	4.8	11.7	fallen branch	fallen branch	316	NA	NA	NA	2	NA	angular	NA	N	NA	NA	NA	NA	NA
Little Andaman	South Bay	No rains	Yet to rise	C. subcristatus	F	Adult	4.6	5.4	NA	Sapling	leaf	192.2	10.3	6.2	8.1	1.6	31.7	horizontal	Outward	N	10	67	NA	NA	NA
Little Andaman	South Bay	No rains	Yet to rise	C. subcristatus	F	Adult	5	5.3	13.8	Sapling	leaf	180.5	11.7	6.1	11.5	1.2	109.5	horizontal	Inward	N	2	14.5	NA	NA	NA
Little Andaman	South Bay	No rains	Yet to rise	C. subcristatus	M	Adult	6.8	6.3	13.8	Sapling	branch	152.5	NA	NA	8.8	1.8	113.5	horizontal	Inward	N	7.3	81.2	NA	NA	NA
Little Andaman	South Bay	No rains	Yet to rise	C. subcristatus	NA	Juvenile	0.6	2.5	5.2	Sapling	leaf	107.5	22.2	9.4	3.9	1.1	6.2	horizontal	Inward	N	6.9	44	NA	NA	NA
Little Andaman	South Bay	No rains	Yet to rise	C. subcristatus	NA	Juvenile	0.6	2.6	5.5	Sapling	leaf	62.9	11.3	6.2	10.3	1.2	74.6	horizontal	Inward	N	2.3	31	NA	NA	NA
Little Andaman	South Bay	No rains	Yet to rise	C. subcristatus	NA	Juvenile	0.4	1.9	4.3	Sapling	leaf	55.5	15	8	4.4	1.1	22.7	horizontal	Inward	N	8.2	2.5	NA	NA	NA
Little Andaman	South Bay	No rains	Yet to rise	C. subcristatus	NA	Juvenile	0.6	2.7	3.6	Sapling	branch	171.3	NA	NA	6.7	1.5	14.3	angular	Outward	N	NA	80.5	NA	NA	NA
Little Andaman	South Bay	No rains	Yet to rise	C. subcristatus	NA	Sbad	1	3	6.3	Sapling	leaf	104	9.1	3.5	6.1	1.1	52.9	horizontal	Inward	N	4.6	65	NA	NA	NA
Little Andaman	South Bay	No rains	Yet to rise	C. subcristatus	F	Adult	2.8	4.9	10.9	Sapling	leaf	57.5	32.8	9.2	5.1	1.7	30	horizontal	Inward	N	6.1	38	NA	NA	NA
Little Andaman	South Bay	No rains	Yet to rise	C. subcristatus	F	Adult	2	4.4	10.1	Sapling	leaf-branch	139.2	NA	NA	4.7	0.6	29.4	horizontal	perpendicular	N	2.9	60	NA	NA	NA
Little Andaman	South Bay	No rains	Yet to rise	C. subcristatus	F	Adult	5.2	6	NA	Sapling	leaf-branch	196.5	NA	NA	10.1	1.8	150.1	horizontal	perpendicular	N	3.2	27	NA	NA	NA
Little Andaman	South Bay	No rains	Yet to rise	C. subcristatus	F	Adult	2.4	4.5	10.1	Sapling	leaf	116	15.7	5.1	5.1	0.9	65.7	horizontal	Inward	N	3.9	46.5	NA	NA	NA
Little Andaman	South Bay	No rains	Yet to rise	C. subcristatus	F	Adult	4	5.4	3.1	Sapling	leaf-branch	80.5	NA	NA	4.6	0.8	25.4	horizontal	Inward	N	0.5	69	NA	NA	NA
Little Andaman	South Bay	No rains	Yet to rise	C. subcristatus	F	Adult	3	5	11.2	Sapling	branch	117.3	NA	NA	8.7	1.2	39.5	horizontal	Outward	N	1.7	98	NA	NA	NA
Little Andaman	22km	No rains	Yet to rise	C. subcristatus	F	Adult	2.2	4.5	9.7	Sapling	leaf	93.9	25.4	10.2	3.7	1.9	0	horizontal	perpendicular	N	8	70	NA	NA	NA
Little Andaman	22km	No rains	Yet to rise	C. subcristatus	F	Adult	4	5.5	13.1	Sapling	leaf	168.6	15.1	6.5	5.5	1.1	16.5	horizontal	Inward	N	8	66	NA	NA	NA
Little Andaman	22km	No rains	Yet to rise	C. subcristatus	F	Adult	2.8	4.8	11.5	Sapling	leaf	33.4	8.7	5.3	2.6	1.7	0	horizontal	Inward	N	5.9	29.5	NA	NA	NA
Little Andaman	22km	No rains	Yet to rise	C. subcristatus	F	Adult	5.6	5.7	12.8	Sapling	leaf	63.1	17	6.6	5.3	1.3	NA	horizontal	Outward	N	NA	NA	NA	NA	NA
Little Andaman	22km	No rains	Yet to rise	C. subcristatus	F	Adult	2.2	4.5	8.3	Sapling	trunk	87.5	NA	NA	3.2	1.6	0	angular	Outward	N	5.8	38.4	NA	NA	NA
Little Andaman	22km	No rains	Yet to rise	C. subcristatus	F	Adult	3.4	5	11.4	Sapling	leaf	133	13.8	3.4	5.9	1.6	14.9	horizontal	Inward	N	0	56	NA	NA	NA
Little Andaman	22km	No rains	Yet to rise	C. subcristatus	F	Adult	3.6	5.1	11.4	Sapling	leaf	157.2	17.3	10.5	12	2.1	109.3	horizontal	Inward	N	11.1	55	NA	NA	NA
Little Andaman	22km	No rains	Yet to rise	C. subcristatus	F	Adult	7	6.3	10.8	Sapling	leaf	66.3	15.5	5.2	2.6	1	12.5	horizontal	Inward	N	2	20	NA	NA	NA
Little Andaman	22km	No rains	Yet to rise	C. subcristatus	F	Adult	1.8	4	9.4	vine/liana/climber	leaf	61	22.2	8.6	NA	1.2	NA	horizontal	Inward	N	4.2	54	NA	NA	NA
Little Andaman	22km	No rains	Yet to rise	C. subcristatus	F	Adult	3.4	5.3	13.3	fallen branch	fallen branch	78.5	NA	NA	NA	2.8	NA	angular	NA	N	NA	22.7	NA	NA	NA
Little Andaman	22km	No rains	Yet to rise	C. subcristatus	F	Adult	2.6	4.5	10.8	Sapling	leaf-branch	95.5	NA	NA	4.5	0.9	38	horizontal	Inward	N	1	36	NA	NA	NA
Little Andaman	22km	No rains	Yet to rise	C. subcristatus	F	Adult	4.4	5.5	12	Sapling	leaf	98.5	18.8	6.7	3.6	2.6	0	horizontal	Inward	N	0.9	26.5	NA	NA	NA
Little Andaman	22km	No rains	Yet to rise	C. subcristatus	F	Adult	2.8	4.5	10.1	Sapling	leaf	111.3	18.5	6	6.1	1	48.3	horizontal	Inward	N	2.5	79	NA	NA	NA
Little Andaman	22km	No rains	Yet to rise	C. subcristatus	F	Adult	2.4	4.5	11.3	Sapling	leaf	64	21.5	8.6	4.5	1.5	23.3	angular	Inward	N	9.8	30	NA	NA	NA
Little Andaman	22km	No rains	Yet to rise	C. subcristatus	F	Adult	2.6	4.5	8.9	Sapling	leaf-branch	119	NA	NA	4.7	1	37	horizontal	Inward	N	4.9	36.6	NA	NA	NA
Little Andaman	22km	No rains	Yet to rise	C. subcristatus	M	Adult	7.8	7	NA	fallen branch	fallen branch	111.7	NA	NA	NA	4.1	NA	angular	Outward	N	NA	11	NA	NA	NA
Little Andaman	22km	No rains	Yet to rise	C. subcristatus	M	Adult	6	6.5	15	Sapling	leaf	48.9	NA	NA	3	1.6	0	horizontal	perpendicular	N	7.6	23	NA	NA	NA
Little Andaman	22km	No rains	Yet to rise	C. subcristatus	M	Adult	6.4	6.4	16.4	Sapling	branch	152.4	NA	NA	6.3	2	74.4	angular	Outward	N	22.7	84	NA	NA	NA
Little Andaman	22km	No rains	Yet to rise	C. subcristatus	M	Adult	5.2	6	14	Sapling	trunk-leaf	72.1	7.1	4.6	4.5	2.6	0	horizontal	Outward	N	NA	36	NA	NA	NA
Little Andaman	22km	No rains	Yet to rise	C. subcristatus	M	Adult	4.6	5	12	Sapling	branch	137.9	NA	NA	5.7	1.2	73	angular	Outward	N	0.5	48	NA	NA	NA
Little Andaman	22km	No rains	Yet to rise	C. subcristatus	M	Adult	6.8	6.6	15.4	Sapling	branch	113	NA	NA	6.5	4.4	19.4	angular	Outward	N	NA	70	NA	NA	NA
Little Andaman	22km	No rains	Yet to rise	C. subcristatus	M	Adult	4.4	5.8	13.8	Sapling	leaf	72.5	21.7	7.6	NA	1	128.5	angular	Inward	N	1	69	NA	NA	NA
Little Andaman	22km	No rains	Yet to rise	C. subcristatus	NA	Juvenile	0.4	2.4	3.6	Sapling	leaf	100.2	17.2	7.2	4.1	1.2	33.1	horizontal	Inward	N	8.6	47	NA	NA	NA
Little Andaman	22km	No rains	Yet to rise	C. subcristatus	NA	Sbad	1.2	3.2	7.4	Sapling	leaf	77.2	11.9	3.7	4.6	0.7	68.1	horizontal	Inward	N	2.5	35.5	NA	NA	NA
Little Andaman	22km	No rains	Yet to rise	C. subcristatus	NA	Sbad	1.2	3.5	7.4	Sapling	leaf	89.4	19	7.5	5.7	0.9	41.4	horizontal	Inward	N	4.2	76	NA	NA	NA
Little Andaman	22km	No rains	Yet to rise	C. subcristatus	NA	Sbad	0.4	2.5	5.6	Sapling	leaf	61.1	17.4	6.5	2.2	0.9	5.4	horizontal	Inward	N	3.8	14	NA	NA	NA
Little Andaman	22km	No rains	Yet to rise	C. subcristatus	NA	Sbad	1.8	4	9.5	Sapling	leaf	125.7	NA	NA	10.6	1.3	4.1	horizontal	Outward	N	1.5	40	NA	NA	NA
Little Andaman	22km	No rains	Yet to rise	C. subcristatus	NA	Sbad	0.8	3.1	6.6	Sapling	leaf	118.7	17.2	5.5	4.1	1.1	23	horizontal	Inward	N	4	20.5	NA	NA	NA
Little Andaman	22km	No rains	Yet to rise	C. subcristatus	NA	Sbad	0.8	3.1	6.7	Sapling	leaf	38.5	11.1	3.9	2	0.5	4	horizontal	Inward	N	0.3	16.5	NA	NA	NA
Little Andaman	22km	No rains	Yet to rise	C. subcristatus	NA	Sbad	1.6	3.8	9.4	Sapling	leaf	78	17.6	2.6	4.6	1.5	30.7	horizontal	Inward	N	6.2	11	NA	NA	NA
Little Andaman	22km	No rains	Yet to rise	C. subcristatus	NA	Sbad	1	3.6	8.5	vine/liana/climber	leaf	50.1	12	5.6	NA	1	21.9	horizontal	Inward	N	5	37.5	NA	NA	NA
Little Andaman	22km	No rains	Yet to rise	C. subcristatus	NA	Sbad	1.8	4.2	9.5	Sapling	leaf	56.2	18.1	6	3.4	1.8	0	horizontal	Inward	N	5.4	26	NA	NA	NA
Little Andaman	22km	No rains	Yet to rise	C. subcristatus	NA	Sbad	1	3	NA	Sapling	leaf	27.5	12.7	5.8	2.2	1.5	9.8	horizontal	Inward	N	3	36.6	NA	NA	NA
Little Andaman	22km	No rains	Yet to rise	C. subcristatus	NA	Sbad	0.8	3	7	Sapling	leaf	73.8	14.5	6.4	8.8	1.8	159.5	horizontal	Inward	N	7.1	50	NA	NA	NA
Little Andaman	22km	No rains	Yet to rise	C. subcristatus	NA	Sbad	1.2	3.3	7.8	Sapling	leaf	64.1	18.8	8.1	3	1.2	28	horizontal	Inward	N	3.5	33	NA	NA	NA
Little Andaman	22km	No rains	Yet to rise	C. subcristatus	M	Adult	4.6	5.4	13.8	Sapling	branch	71.5	NA	NA	2.5	0.9	34.1	angular	Inward	N	26.1	44	30	0	87.1
Little Andaman	22km	No rains	Yet to rise	C. subcristatus	M	Adult	NA	NA	NA	Tree	branch	319	NA	NA	31.9	2.8	57	horizontal	Outward	N	11.1	NA	28.8	0	90.6
Little Andaman	22km	No rains	Yet to rise	C. subcristatus	M	Adult	4.8	5.7	14	Sapling	leaf	112	41	4.7	12	2	76	horizontal	Inward	N	4.4	82	29.7	0	88.8
Little Andaman	22km	No rains	Yet to rise	C. subcristatus	NA	Sbad	2.4	4.4	9.6	Sapling	leaf	60.2	14.6	5.6	8	0.9	85.2	horizontal	Inward	N	2.5	25	27.7	0	89.3
Little Andaman	22km	No rains	Yet to rise	C. brevicaudus	NA	Sbad	1.2	3.4	6.8	Sapling	leaf-branch	66	10.6	4.2	2.2	1.1	28.6	horizontal	perpendicular	N	8	25.5	28.4	0	90.1
Little Andaman	22km	No rains	Yet to rise	C. subcristatus	NA	Sbad	2.6	4.5	11	Sapling	leaf-branch	165.1	NA	NA	4.1	1	52	horizontal	Inward	N	0.2	81.5	28.9	0	91.8
